# Supplementary material for: Building a cell-factory in Crithidia fasciculata: a bio-sustainable system to produce high-value polyunsaturated fatty acids
Source: Microb Cell Fact. 2025 Jun 23;24:142. doi: 10.1186/s12934-025-02760-7 (PMC12183914; doi:10.1186/s12934-025-02760-7)
Supplement: Supplementary file 1 — Supplementary Material 1 [file 12934_2025_2760_MOESM1_ESM.xlsx]

## Sheet: Used Sunflower Oil
OE-Δ4-Elo4 with used sumflower oil
FAME	MW	RT (min)	pmole 1st replicate	pmole 2nd replicate	pmole 3rd replicate	mass 1st replicate	mass 2nd replicate	mass 3rd replicate	Mean of mass (ug)	SD
14:0	228.37	31.659	375.911	487.054	423.35	0.0858467	0.111229	0.0966804	0.0979186	0.010399
15:0	242.39	33.008	634.948	574.336	688.248	0.153905	0.139213	0.166824	0.153314	0.01128
16:1	254.41	34.905	554.815	553.493	607.155	0.14115	0.140814	0.154466	0.145477	0.00635789
16:1	254.41	35.378	345.927	420.363	421.257	0.0880073	0.106945	0.107172	0.100708	0.0089812
16:0	256.43	35.818	1762.17	1759.06	1772.35	0.451874	0.451076	0.454485	0.452478	0.00145566
Hydroxy-16:0	272.42	36.721	151.906	171.749	184.071	0.0413823	0.0467878	0.0501447	0.0461049	0.0036097
Methyl-16:0	271.43	37.008	372.527	367.04	409.164	0.101115	0.0996257	0.111059	0.103933	0.00507537
17:0	270.45	37.266	175.781	223.84	237.209	0.04754	0.0605376	0.0641531	0.0574102	0.00713371
cyc-17:0	268	37.719	743.518	698.847	744.933	0.199263	0.187291	0.199642	0.195399	0.00573509
18:3	278.43	38.757	3231.31	3067.33	3290.47	0.899694	0.854036	0.916165	0.889965	0.0262804
18:2	280	38.839	191.926	198.279	247.045	0.0537392	0.0555181	0.0691726	0.0594766	0.00689446
18:2	280	39.032	2268.97	2257.3	2203.41	0.63531	0.632045	0.616954	0.628103	0.00799544
18:1	282	39.35	11798.8	11659.9	11778.6	3.32725	3.28809	3.32158	3.31231	0.0172795
18:1	282	39.378	32.946	1829.96	89.6648	0.00929077	0.516048	0.0252855	0.183541	0.235208
18:0	284	39.629	1537.31	1542.73	1585.23	0.436596	0.438135	0.450204	0.441645	0.00608469
cyc-19:1	294	39.858	39.9919	47.1247	50.6542	0.0117576	0.0138547	0.0148923	0.0135015	0.00130388
cyc-19:0	296	40.048	32.2228	32.428	29.714	0.00953796	0.00959868	0.00879534	0.00931066	0.000365229
Epoxy-18:0	297	40.666	88.6489	86.4639	110.85	0.0263287	0.0256798	0.0329223	0.0283103	0.00327195
Cyc-19:0	296	40.848	2330.38	2346.33	2329.29	0.689792	0.694513	0.689469	0.691258	0.00230547
20:4	304	41.905	290.265	333.201	346.375	0.0882406	0.101293	0.105298	0.0982772	0.00728289
20:4	304	42.192	697.56	795.983	721.244	0.212058	0.241979	0.219258	0.224432	0.0127511
20:3	306	ND	ND	ND	ND	ND	ND	ND	ND	ND
20:2	308	42.469	39.0246	39.842	55.9162	0.0120196	0.0122713	0.0172222	0.0138377	0.0023954
20:2	308	42.558	42.1729	41.809	40.1073	0.0129893	0.0128772	0.0123531	0.0127398	0.000277291
20:1	310	42.983	21.8606	22.9258	22.1341	0.00677677	0.007107	0.00686157	0.00691511	0.000140032
20:1	310	43.139	24.9677	20.6867	34.4294	0.00773998	0.00641289	0.0106731	0.00827533	0.00177995
20:0	312	43.429	11.6422	6.93256	13.5926	0.00363235	0.00216296	0.00424089	0.0033454	0.000872242
22:5	330	45.038	2903.96	3430.62	3645.55	0.958305	1.1321	1.20303	1.09781	0.102809
22:4	332	45.225	212.946	191.635	265.339	0.070698	0.0636227	0.0880925	0.0741377	0.0102816
22:4	332	45.558	29.5932	20.5177	23.9935	0.00982495	0.00681188	0.00796586	0.00820089	0.00124126
22:3	334	46.024	68.085	78.7161	71.5978	0.0227404	0.0262912	0.0239137	0.0243151	0.00147713
22:3	334	46.409	16.231	21.0411	16.0277	0.00542117	0.00702773	0.00535325	0.00593405	0.000773843
22:2	336	46.534	37.759	33.9096	32.4144	0.012687	0.0113936	0.0108912	0.0116573	0.000756464
22:2	336	47.014	18.4477	14.7713	19.1283	0.00619842	0.00496316	0.0064271	0.00586289	0.000643022
22:0	338	47.738	12.909	8.52056	10.6429	0.00436325	0.00287995	0.00359729	0.0036135	0.000605664
24:0	368	52.022	360.786	384.785	424.339	0.132769	0.141601	0.156157	0.143509	0.00964274
OE-Δ6-Elo4 with used sunflower oil
FAME	MW	RT (min)	pmole 1st replicate	pmole 2nd replicate	pmole 3rd replicate	mass 1st replicate	mass 2nd replicate	mass 3rd replicate	Mean of mass (ug)	SD
14:0	228.37	31.654	400.784	395.242	408.65	0.0915271	0.0902615	0.0933235	0.091704	0.00125628
15:0	242.39	33.001	505.57	542.246	542.009	0.122545	0.131435	0.131378	0.128453	0.00417725
16:1	254.41	34.895	410.293	487.715	403.26	0.104383	0.12408	0.102593	0.110352	0.00973442
16:1	254.41	35.368	299.338	298.067	297.98	0.0761547	0.0758311	0.0758091	0.0759316	0.000157963
16:0	256.43	35.804	1600.3	1633.94	1602.83	0.410364	0.418991	0.411012	0.413456	0.00392287
Hydroxy-16:0	272.42	36.715	97.3371	102.297	90.3237	0.0265166	0.0278678	0.024606	0.0263301	0.00133813
Methyl-16:0	271.43	37.001	325.012	310.527	291.988	0.088218	0.0842864	0.0792543	0.0839195	0.00366858
17:0	270.45	37.26	151.704	163.652	152.82	0.0410283	0.0442598	0.0413302	0.0422061	0.00145739
cyc-17:0	268	37.708	493.112	528.035	482.509	0.132154	0.141513	0.129312	0.134327	0.00521259
18:3	278.43	38.729	3210.68	3349.39	3195.36	0.893949	0.93257	0.889683	0.905401	0.0192902
18:2	280	38.824	38.802	181.905	57.4732	0.0108646	0.0509333	0.0160925	0.0259634	0.0177849
18:2	280	39.016	2186.93	2232.72	2263.72	0.612339	0.625161	0.633841	0.62378	0.00883213
18:1	282	39.26	8979.57	8796.55	9262.58	2.53224	2.48063	2.61205	2.54164	0.054062
18:1	282	39.293	33.7095	31.5535	31.5355	0.00950609	0.0088981	0.00889301	0.00909907	0.000287818
18:0	284	39.584	1157.06	1114.13	1242.31	0.328604	0.316413	0.352816	0.332611	0.0151289
cyc-19:1	294	39.727	9.57426	25.3254	21.2149	0.00281483	0.00744567	0.00623718	0.00549923	0.00196122
cyc-19:0	296	39.885	20.7688	23.3739	20.3609	0.00614757	0.00691868	0.00602682	0.00636436	0.000395052
Epoxy-18:0	297	40.653	53.3151	61.6292	64.3574	0.0158346	0.0183039	0.0191141	0.0177509	0.0013948
Cyc-19:0	296	41.053	1959.92	2047.13	1969.7	0.580135	0.605951	0.583033	0.589706	0.0115477
20:4	304	41.904	124.847	135.711	152.054	0.0379536	0.0412563	0.0462243	0.0418114	0.00339924
20:4	304	42.173	539.385	510.966	532.17	0.163973	0.155334	0.16178	0.160362	0.00366676
20:3	306	ND	ND	ND	ND	ND	ND	ND	ND	ND
20:2	308	42.459	29.0204	30.4326	29.7989	0.00893827	0.00937324	0.00917807	0.00916319	0.000177884
20:2	308	42.55	18.6911	33.1874	32.9407	0.00575686	0.0102217	0.0101457	0.0087081	0.00208707
20:1	310	42.973	17.7614	20.0812	20.9402	0.00550604	0.00622519	0.00649145	0.00607423	0.000416214
20:1	310	43.132	8.43858	12.6674	9.48306	0.00261596	0.00392688	0.00293975	0.00316086	0.000557554
20:0	312	43.298	12.1633	3.73306	2.18442	0.00379494	0.00116471	0.000681538	0.0018804	0.00136808
22:5	330	44.999	1926.6	2262.14	2114.07	0.635778	0.746506	0.697643	0.693309	0.0453083
22:4	332	45.21	243.633	265.163	245.421	0.080886	0.0880341	0.0814797	0.0834666	0.0032388
22:4	332	45.546	13.0534	11.3128	13.1048	0.00433372	0.00375586	0.0043508	0.00414679	0.000276522
22:3	334	46.007	70.6268	95.2694	77.4223	0.0235894	0.03182	0.025859	0.0270895	0.00347095
22:3	334	ND	ND	ND	ND	#VALUE!	#VALUE!	#VALUE!	#VALUE!	#VALUE!
22:2	336	46.4	14.2582	16.1395	10.3176	0.00479074	0.00542289	0.00346672	0.00456011	0.000815084
22:2	336	46.522	26.2597	27.6539	26.7671	0.00882327	0.00929172	0.00899374	0.00903624	0.000193589
22:0	338	47.906	22.7691	21.1368	22.1828	0.00769595	0.00714423	0.00749779	0.00744599	0.000228198
24:0	368	52.005	304.993	314.167	259.099	0.112238	0.115613	0.0953484	0.107733	0.00886512
WT with used sunflower oil
FAME	MW	RT (min)	pmole 1st replicate	pmole 2nd replicate	pmole 3rd replicate	mass 1st replicate	mass 2nd replicate	mass 3rd replicate	Mean of mass (ug)	SD
14:0	228.37	31.655	307.141	324.675	301.986	0.0701418	0.0741461	0.0689645	0.0710841	0.00221783
15:0	242.39	33.004	324.292	275.849	260.948	0.0786052	0.0668629	0.0632512	0.0695731	0.00655464
16:1	254.41	34.91	590.557	670.895	539.222	0.150244	0.170682	0.137184	0.152703	0.0137859
16:1	254.41	35.375	173.741	185.68	150.377	0.0442014	0.0472389	0.0382574	0.0432326	0.00373011
16:0	256.43	35.8	768.067	787.317	662.561	0.196955	0.201892	0.169901	0.189583	0.0140624
Hydroxy-16:0	272.42	36.722	139.069	147.573	164.416	0.0378851	0.0402019	0.0447903	0.0409591	0.00286941
Methyl-16:0	271.43	37.006	261.738	275.404	236.049	0.0710436	0.0747529	0.0640708	0.0699558	0.00442827
17:0	270.45	37.264	133.834	143.673	118.854	0.0361953	0.0388565	0.0321441	0.035732	0.00275983
cyc-17:0	268	37.72	575.953	504.722	533.5	0.154355	0.135266	0.142978	0.1442	0.00784105
18:3	278.43	38.763	3126.42	3178.95	3041.95	0.870488	0.885114	0.846969	0.867524	0.0157133
18:2	280	38.847	337.541	320.46	378.763	0.0945115	0.0897289	0.106054	0.0967646	0.00685231
18:2	280	39.021	1211.72	1226.97	1210.62	0.339283	0.343551	0.338974	0.340602	0.00208864
18:1	282	39.347	11374.7	11864.6	12275.7	3.20766	3.34581	3.46176	3.33841	0.103866
18:1	282	39.356	162.79	176.019	163.977	0.0459068	0.0496372	0.0462415	0.0472618	0.00168522
18:0	284	39.628	1465.33	1672.76	1221.84	0.416153	0.475063	0.347003	0.412739	0.0523361
cyc-19:1	294	39.893	23.2234	22.8351	22.5897	0.00682769	0.00671353	0.00664137	0.00672753	7.67069e-05
cyc-19:0	296	40.039	33.5126	36.4977	61.2383	0.00991974	0.0108033	0.0181265	0.0129499	0.00367819
Epoxy-18:0	297	40.66	71.1974	70.6641	72.4858	0.0211456	0.0209872	0.0215283	0.0212204	0.000227118
Cyc-19:0	296	41.086	2327.5	2261.45	2352.42	0.68894	0.669388	0.696317	0.684882	0.0113621
20:4	304	41.965	190.336	169.962	175.177	0.0578621	0.0516684	0.0532538	0.0542614	0.00262701
20:4	304	42.183	486.251	446.165	408.954	0.14782	0.135634	0.124322	0.135925	0.0095953
20:3	306	ND	ND	ND	ND	ND	ND	ND	ND	ND
20:2	308	ND	ND	ND	ND	ND	ND	ND	ND	ND
20:2	308	42.563	84.4373	139.997	118.85	0.0260067	0.0431191	0.0366058	0.0352438	0.00705217
20:1	310	42.981	37.479	36.4604	37.3382	0.0116185	0.0113027	0.0115748	0.0114987	0.000139696
20:1	310	43.424	8.09505	7.39184	8.9359	0.00250946	0.00229147	0.00277013	0.00252369	0.000195671
20:0	312	43.967	72.2028	63.3845	57.9025	0.0225273	0.019776	0.0180656	0.020123	0.00183793
22:5	330	45.024	2682.44	2505.6	2438.03	0.885206	0.826849	0.804551	0.838869	0.0340061
22:4	332	45.218	69.1571	82.8891	74.0761	0.0229602	0.0275192	0.0245933	0.0250242	0.00188599
22:4	332	45.554	19.8759	17.5795	16.6635	0.00659881	0.00583638	0.00553227	0.00598915	0.000448611
22:3	334	46.021	49.895	61.1866	52.3058	0.0166649	0.0204363	0.0174701	0.0181905	0.00162173
22:3	334	46.2	6.9249	9.09433	9.51618	0.00231292	0.00303751	0.0031784	0.00284294	0.000379174
22:2	336	ND	ND	ND	ND	ND	ND	ND	ND	ND
22:2	336	46.538	36.8606	34.4888	38.983	0.0123852	0.0115882	0.0130983	0.0123572	0.000616798
22:0	338	47.745	20.505	21.6484	20.1124	0.00693068	0.00731717	0.006798	0.00701528	0.00022023
24:0	368	52.022	317.583	288.742	255.763	0.11687	0.106257	0.0941208	0.105749	0.00929442

## Sheet: Coconut oil
OE-Δ4-Elo4 with coconut oil
FAME	MW	RT (min)	pmole 1st replicate	pmole 2nd replicate	pmole 3rd replicate	mass 1st replicate	mass 2nd replicate	mass 3rd replicate	Mean of mass (ug)	SD
14:0	228.37	31.672	1449.3	1448.95	1450.78	0.330977	0.330896	0.331314	0.331063	0.00018078
15:0	242.39	33.021	1367.35	1331.56	1350.37	0.331432	0.322757	0.327317	0.327169	0.00354315
16:1	254.41	34.909	805.393	857.348	842.199	0.2049	0.218118	0.214264	0.212427	0.00555027
16:1	254.41	35.375	426.668	505.964	458.091	0.108549	0.128722	0.116543	0.117938	0.00829467
16:0	256.43	35.811	1919.78	1936.78	1911.57	0.492289	0.496648	0.490184	0.49304	0.00269182
Hydroxy-16:0	272.42	36.719	286.085	309.247	262.513	0.0779354	0.084245	0.0715138	0.0778981	0.00519759
Methyl-16:0	271.43	37.007	758.391	728.433	720.625	0.20585	0.197719	0.195599	0.199723	0.00441831
17:0	270.45	37.265	345.225	353.749	366.71	0.0933661	0.0956713	0.0991766	0.0960713	0.00238893
cyc-17:0	268	37.718	865.645	830.164	842.912	0.231993	0.222484	0.225901	0.226792	0.00393285
18:3	278.43	38.799	3808.74	4021.43	3743.76	1.06047	1.11969	1.04238	1.07418	0.0330168
18:2	280	38.857	223.897	234.31	266.203	0.0626912	0.0656068	0.0745368	0.0676116	0.00503946
18:2	280	39.015	1301.89	1346.75	1265.41	0.364528	0.37709	0.354316	0.365311	0.009314
18:1	282	39.327	10795.9	10709.1	10506.5	3.04445	3.01998	2.96282	3.00908	0.0342035
18:1	282	39.356	120.54	106.728	119.511	0.0339922	0.0300973	0.0337022	0.0325972	0.00177168
18:0	284	39.641	3397.52	3457.82	3482.34	0.964896	0.982022	0.988986	0.978634	0.010122
cyc-19:1	294	39.918	688.387	623.645	679.571	0.202386	0.183352	0.199794	0.195177	0.00842849
cyc-19:0	296	40.068	933.124	935.009	950.293	0.276205	0.276763	0.281287	0.278085	0.00227552
Epoxy-18:0	297	40.388	373.988	419.524	392.522	0.111074	0.124599	0.116579	0.117417	0.00555308
Cyc-19:0	296	40.655	3788.07	3635.13	3642.04	1.12127	1.076	1.07804	1.09177	0.0208753
20:4	304	41.876	498.291	515.567	445.942	0.151481	0.156732	0.135566	0.147926	0.00899905
20:4	304	42.179	439.722	427.081	375.766	0.133675	0.129833	0.114233	0.125914	0.00840718
20:3	306	42.267	91.4233	19.7903	9.96841	0.0279755	0.00605582	0.00305033	0.0123606	0.0111094
20:3	306	42.464	49.5759	52.744	51.51	0.0151702	0.0161397	0.0157621	0.0156907	0.000398972
20:2	308	42.555	42.5823	44.13	40.889	0.0131154	0.013592	0.0125938	0.0131004	0.00040767
20:2	308	42.66	43.1021	46.5863	38.3977	0.0132755	0.0143486	0.0118265	0.0131502	0.00103344
20:1	310	42.977	40.7305	34.8963	38.2365	0.0126264	0.0108179	0.0118533	0.0117659	0.000740936
20:1	310	43.133	19.4446	17.8428	19.448	0.00602783	0.00553127	0.00602888	0.00586266	0.000234328
20:0	312	43.288	42.5022	42.1554	42.1652	0.0132607	0.0131525	0.0131555	0.0131896	5.02979e-05
22:5	330	45.088	7640.49	7740	7718.33	2.52136	2.5542	2.54705	2.54087	0.0141003
22:4	332	45.236	105.769	111.655	110.395	0.0351155	0.0370694	0.0366511	0.0362787	0.000840061
22:4	332	46.014	4.11972	4.17017	5.26482	0.00136775	0.0013845	0.00174792	0.00150005	0.000175401
22:3	334	46.402	14.5256	14.0432	15.2848	0.00485154	0.00469044	0.00510511	0.00488236	0.000170684
22:3	334	46.527	43.6421	52.6483	45.0282	0.0145765	0.0175845	0.0150394	0.0157335	0.00132247
22:2	336	552424	18.7287	15.7545	15.0448	0.00629283	0.00529351	0.00505505	0.00554713	0.000536201
22:2	336	190160	6.44694	5.35066	4.34022	0.00216617	0.00179782	0.00145831	0.00180744	0.000289061
22:0	338	47.723	11.1208	11.392	12.1378	0.00375882	0.00385049	0.00410259	0.00390397	0.00014535
24:0	368	52.023	494.691	616.545	514.45	0.182046	0.226889	0.189318	0.199417	0.0196505
OE-Δ6-Elo4 with coconut oil
FAME	MW	RT (min)	pmole 1st replicate	pmole 2nd replicate	pmole 3rd replicate	mass 1st replicate	mass 2nd replicate	mass 3rd replicate	Mean of mass (ug)	SD
14:0	228.37	31.653	1073.51	1104.38	1024.49	0.245158	0.252207	0.233963	0.243776	0.00751192
15:0	242.39	32.999	1004.91	1007.7	967.995	0.243581	0.244256	0.234632	0.240823	0.00438609
16:1	254.41	34.891	527.385	544.872	510.036	0.134172	0.138621	0.129758	0.134184	0.00361821
16:1	254.41	35.368	294.275	281.34	296.999	0.0748664	0.0715757	0.0755596	0.0740006	0.00173784
16:0	256.43	35.786	1452.69	1474.44	1481.11	0.372513	0.378092	0.3798	0.376801	0.00311168
Hydroxy-16:0	272.42	36.711	147.1	152.823	171.913	0.040073	0.0416321	0.0468326	0.0428459	0.00288998
Methyl-16:0	271.43	36.997	486.108	498.467	489.775	0.131944	0.135299	0.13294	0.133394	0.00140671
17:0	270.45	37.254	217.888	219.568	222.584	0.0589277	0.0593822	0.0601979	0.0595026	0.00052549
cyc-17:0	268	37.702	520.377	552.854	508.41	0.139461	0.148165	0.136254	0.141293	0.00503226
18:3	278.43	38.713	4984.35	4296.33	4610.99	1.38779	1.19623	1.28384	1.28929	0.0783017
18:2	280	38.823	515.431	548.719	495.665	0.144321	0.153641	0.138786	0.145583	0.00612997
18:2	280	38.877	820.757	967.262	1058.32	0.229812	0.270833	0.296329	0.265658	0.0274009
18:1	282	39.166	11603.2	12090.8	13140.3	3.27211	3.4096	3.70557	3.46242	0.180861
18:1	282	39.216	172.026	182.183	213.378	0.0485113	0.0513755	0.0601726	0.0533531	0.00496182
18:0	284	39.555	774.518	820.235	818.795	0.219963	0.232947	0.232538	0.228483	0.00602643
cyc-19:1	294	40.024	198.711	647.31	688.433	0.0584211	0.190309	0.202399	0.150377	0.0652094
cyc-19:0	296	40.521	27.2407	39.4297	22.8821	0.00806325	0.0116712	0.00677311	0.00883585	0.00207292
Epoxy-18:0	297	40.631	253.995	251.87	250.224	0.0754365	0.0748055	0.0743165	0.0748528	0.000458447
Cyc-19:0	296	41.034	2234.98	2310.01	2269.52	0.661554	0.683764	0.671778	0.672366	0.00907663
20:4	304	41.872	271.02	293.634	255.981	0.08239	0.0892648	0.0778182	0.0831577	0.00470451
20:4	304	42.168	254.729	251.61	270.031	0.0774375	0.0764893	0.0820896	0.0786721	0.00244729
20:3	306	42.282	13.5695	13.5662	7.62946	0.00415225	0.00415127	0.00233462	0.00354604	0.00085661
20:3	306	42.456	50.4388	53.6227	70.3051	0.0154343	0.0164085	0.0215133	0.0177854	0.00266591
20:2	308	42.548	26.2861	27.6011	28.2888	0.00809612	0.00850114	0.00871294	0.00843673	0.000255901
20:2	308	42.668	64.6134	54.7543	51.926	0.0199009	0.0168643	0.0159932	0.0175862	0.00167498
20:1	310	42.973	33.389	26.6242	43.9435	0.0103506	0.0082535	0.0136225	0.0107422	0.0022093
20:1	310	43.415	15.4697	9.13979	49.871	0.00479561	0.00283334	0.01546	0.00769631	0.0055479
20:0	312	43.989	28.6147	37.6576	33.9711	0.00892779	0.0117492	0.010599	0.0104253	0.00115835
22:5	330	44.987	4459.83	4410.55	4390.99	1.47174	1.45548	1.44903	1.45875	0.00955766
22:4	332	45.199	285.661	258.029	258.701	0.0948393	0.0856656	0.0858887	0.0887979	0.00427293
22:4	332	46.009	51.0315	66.8288	43.9359	0.0169425	0.0221872	0.0145867	0.0179054	0.00317671
22:3	334	46.162	4.25448	3.74255	3.54524	0.001421	0.00125001	0.00118411	0.00128504	9.98303e-05
22:3	334	46.396	9.9995	9.9995	7.65065	0.00333983	0.00333983	0.00255532	0.00307833	0.000369824
22:2	336	46.515	34.7026	34.7026	41.1608	0.0116601	0.0116601	0.01383	0.0123834	0.00102293
22:2	336	46.522	7.54945	7.68723	6.61669	0.00253662	0.00258291	0.00222321	0.00244758	0.000159776
22:0	338	47.306	6.61669	6.61669	5.97294	0.00223644	0.00223644	0.00201885	0.00216391	0.000102571
24:0	368	51.994	433.959	438.805	425.614	0.159697	0.16148	0.156626	0.159268	0.00200481
WT with coconut oil
FAME	MW	RT (min)	pmole 1st replicate	pmole 2nd replicate	pmole 3rd replicate	mass 1st replicate	mass 2nd replicate	mass 3rd replicate	Mean of mass (ug)	SD
14:0	228.37	31.649	160.469	234.708	262.499	0.0366462	0.0536003	0.0599469	0.0500645	0.00983555
15:0	242.39	32.995	465.244	462.221	467.479	0.11277	0.112038	0.113312	0.112707	0.000522232
16:1	254.41	34.886	271.825	222.808	186.383	0.0691549	0.0566846	0.0474177	0.0577524	0.00890624
16:1	254.41	35.362	58.7368	58.8343	67.052	0.0149432	0.014968	0.0170587	0.0156567	0.000991446
16:0	256.43	35.778	278.918	408.773	318.729	0.0715229	0.104822	0.0817318	0.0860255	0.0139291
Hydroxy-16:0	272.42	36.707	139.909	125.136	164.75	0.038114	0.0340896	0.0448813	0.0390283	0.00445289
Methyl-16:0	271.43	36.992	227.077	350.139	298.092	0.0616356	0.0950383	0.0809112	0.079195	0.0136905
17:0	270.45	37.253	79.3685	120.9	110.645	0.0214652	0.0326973	0.029924	0.0280288	0.00477728
cyc-17:0	268	37.704	557.488	625.794	598.66	0.149407	0.167713	0.160441	0.159187	0.00752587
18:3	278.43	38.76	4486.91	4849.23	4213.01	1.24929	1.35017	1.17303	1.2575	0.0725511
18:2	280	38.834	939.297	1008.73	851.534	0.263003	0.282445	0.238429	0.261293	0.0180099
18:2	280	38.988	458.927	539.574	541.648	0.1285	0.151081	0.151661	0.143747	0.0107843
18:1	282	39.197	5933.04	6270.91	5255.38	1.67312	1.7684	1.48202	1.64118	0.119076
18:1	282	39.246	661.468	1665.77	212.593	0.186534	0.469748	0.0599511	0.238744	0.171324
18:0	284	39.57	1169.54	1340.67	1690.15	0.33215	0.380749	0.480004	0.397634	0.0615306
cyc-19:1	294	40.023	224.956	268.706	184.018	0.0661372	0.0789997	0.0541013	0.0664127	0.0101666
cyc-19:0	296	40.173	32.1532	35.686	28.9423	0.00951735	0.010563	0.00856692	0.00954911	0.000815226
Epoxy-18:0	297	40.636	173.66	151.906	216.606	0.0515769	0.045116	0.0643321	0.053675	0.00798401
Cyc-19:0	296	40.836	2294.75	3219.66	9.98197	0.679247	0.953018	0.00295466	0.545073	0.399297
20:4	304	41.873	238.359	220.986	228.665	0.072461	0.0671798	0.0695143	0.0697184	0.00216085
20:4	304	42.168	154.05	221.198	196.38	0.0468312	0.0672443	0.0596995	0.057925	0.00842754
20:3	306	42.264	21.7171	24.9308	21.5179	0.00664543	0.00762882	0.00658449	0.00695291	0.000478586
20:3	306	42.453	33.4587	38.8136	69.4814	0.0102384	0.011877	0.0212613	0.0144589	0.00485634
20:2	308	42.549	67.6787	66.3513	52.4835	0.020845	0.0204362	0.0161649	0.0191487	0.00211646
20:2	308	42.653	6.52874	5.50648	9.80015	0.00201085	0.00169599	0.00301845	0.00224176	0.000564039
20:1	310	42.869	18.3679	18.0594	19.1484	0.00569405	0.00559841	0.00593601	0.00574282	0.000142073
20:1	310	42.969	5.36619	7.87319	16.4825	0.00166352	0.00244069	0.00510959	0.00307126	0.00147582
20:0	312	43.413	55.9027	47.8265	44.5609	0.0174417	0.0149219	0.013903	0.0154222	0.00148733
22:5	330	45.046	4248.61	4503.93	4143.18	1.40204	1.4863	1.36725	1.41853	0.0499789
22:4	332	45.209	25.811	62.515	29.5995	0.00856924	0.020755	0.00982704	0.0130504	0.00547209
22:4	332	46.004	19.696	54.7274	65.6297	0.00653906	0.0181695	0.0217891	0.0154992	0.00650582
22:3	334	46.168	4.94206	6.28624	5.90992	0.00165065	0.0020996	0.00197391	0.00190805	0.000189108
22:3	334	46.419	3.98326	3.81829	4.20817	0.00133041	0.00127531	0.00140553	0.00133708	5.33712e-05
22:2	336	46.512	31.8262	31.6556	31.6864	0.0106936	0.0106363	0.0106466	0.0106588	2.49432e-05
22:2	336	46.526	25.9616	27.0976	26.7234	0.0087231	0.0091048	0.00897906	0.00893565	0.000158823
22:0	338	47.721	38.4253	38.4262	38.0954	0.0129878	0.012988	0.0128763	0.0129507	5.26279e-05
24:0	368	52.003	350.493	360.053	368.299	0.128981	0.1325	0.135534	0.132338	0.00267752
