# Supplementary material for: Building a cell-factory in Crithidia fasciculata: a bio-sustainable system to produce high-value polyunsaturated fatty acids
Source: Microb Cell Fact. 2025 Jun 23;24:142. doi: 10.1186/s12934-025-02760-7 (PMC12183914; doi:10.1186/s12934-025-02760-7)
Supplement: Supplementary file 2 — Supplementary Material 2 [file 12934_2025_2760_MOESM2_ESM.xlsx]

## Sheet: 27C FAMEs
	WT 1st replicate				WT 2nd replicate				WT 3rd replicate
FAME	RT (min)	Area	Relative Abundance (%)	FAME	RT (min)	Area	Relative Abundance (%)	FAME	RT (min)	Area	Relative Abundance (%)	Mean Relative Abundance(%)	SD
14:0	31.659	1362065	0.478273	14:0	31.655	3443491	0.813886	14:0	31.656	4039595	0.898464	0.730208	0.18146
	32.211	185743	0.0652215									0.0652215	0
15:0	32.996	2682028	0.941763	15:0	32.996	6123254	1.44726	15:0	33	8910848	1.9819	1.45698	0.42469
	34.112	289273	0.101575		33.609	194521	0.045976					0.0737754	0.0277994
16:1	34.89	1225796	0.430424	16:1	34.89	3982668	0.941323	16:1	34.896	4220990	0.938809	0.770185	0.24025
					35.109	94431	0.0223192					0.0223192	0
					35.286	107308	0.0253628					0.0253628	0
16:1	35.371	507144	0.178078	16:1	35.374	672985	0.159063	16:1	35.378	641702	0.142724	0.159955	0.0144469
	35.688	302258	0.106134		35.425	645.76	0.000152629		35.697	838487	0.186492	0.0975929	0.076312
16:0	35.776	10115718	3.55202	16:0	35.777	12878934	3.044	16:0	35.786	12540876	2.78927	3.12843	0.31706
	36.176	472072	0.165763		36.18	302020	0.0713839		36.184	864592	0.192298	0.143148	0.0518883
Hydroxy-16:0	36.508	850717	0.298719	Hydroxy-16:0	36.506	576880	0.136348	Hydroxy-16:0	36.515	1279877	0.284663	0.23991	0.0734538
					36.707	206087	0.0487097		36.711	1084716	0.241257	0.144983	0.0962734
Methyl-16:0	36.992	4052080	1.42284	Methyl-16:0	36.995	7807990	1.84546	Methyl-16:0	37.003	8196869	1.8231	1.69713	0.194169
	37.253	1106067	0.388382		37.254	2044550	0.483239		37.262	2138073	0.475538	0.449053	0.0430159
17:0	37.694	2956917	1.03829	17:0	37.698	4983861	1.17796	17:0	37.705	5350624	1.19006	1.13543	0.068871
cyc-17:0	37.885	1033809	0.36301	Cyc-17:0	37.894	4641273	1.09699	Cyc-17:0	37.903	8197291	1.8232	1.0944	0.596121
18:3	38.697	39308628	13.8028	18:3	38.72	64055567	15.1398	18:3	38.733	66984548	14.8983	14.6136	0.581798
18:2	38.808	3402102	1.19461	18:2	38.816	5773135	1.36451	18:2	38.823	6200943	1.37918	1.31277	0.0837643
									38.892	3189611	0.709416	0.709416	0
18:2	38.974	21218701	7.4507	18:2	38.987	29580393	6.99147	18:2	38.996	30643684	6.8156	7.08592	0.267742
18:1	39.105	59372908	20.8481	18:1	39.137	90534083	21.3982	18:1	39.147	94242286	20.9608	21.069	0.237242
18:1	39.185	9879979	3.46924	18:1	39.202	14800323	3.49813	18:1	39.212	15387942	3.4225	3.46329	0.0311605
18:0	39.542	25071231	8.80347	18:0	39.556	33950889	8.02446	18:0	39.566	34625750	7.70127	8.1764	0.46262
	39.676	918111	0.322384									0.322384	0
cyc-19:1	39.865	648940	0.227868	cyc-19:1	39.874	1286587	0.304091	cyc-19:1	39.88	1463205	0.325438	0.285799	0.0418803
cyc-19:0	40.014	1368269	0.480452	cyc-19:0	40.021	3273372	0.773678	cyc-19:0	40.029	3578678	0.79595	0.68336	0.143765
	40.178	950611	0.333796		40.173	1067340	0.252271		40.184	757635	0.168509	0.251525	0.0674802
	40.4	2125318	0.74628		40.402	1901834	0.449508		40.413	1421362	0.316131	0.503973	0.179781
Epoxy-18:0	40.624	2046617	0.718645	Epoxy-18:0	40.629	3863931	0.913259	Epoxy-18:0	40.642	4176093	0.928823	0.853576	0.0956216
					40.836	111119	0.0262635		40.831	185095	0.0411678	0.0337157	0.00745214
Cyc-19:0	41.022	24235900	8.51015	Cyc-19:0	41.037	36801711	8.69827	Cyc-19:0	41.047	37261654	8.28753	8.49865	0.167879
					41.287	363242	0.085854		41.303	220438	0.0490286	0.0674413	0.0184127
20:4	41.86	2015634	0.707766	20:4	41.87	1966641	0.464825	20:4	41.876	3084448	0.686026	0.619539	0.109759
20:4	42.157	1866467	0.655388	20:4	42.166	4112708	0.972059	20:4	42.173	4019307	0.893952	0.840466	0.134699
20:3	42.256	373888	0.131286	20:3	42.27	391344	0.0924961	20:3	42.27	358745	0.0797901	0.101191	0.0219038
20:3	42.46	484077	0.169978	20:3	42.465	631848	0.14934	20:3	42.476	572492	0.12733	0.148883	0.0174138
20:2	42.545	155600	0.0546371	20:2	42.551	237983	0.0562485	20:2	42.558	469755	0.10448	0.0717886	0.0231259
					42.668	123679	0.0292321		42.66	110478	0.0245719	0.026902	0.00233012
									42.892	166399	0.0370095	0.0370095	0
20:2	42.962	208486	0.0732074	20:2	42.974	672812	0.159022	20:2	42.989	688040	0.15303	0.12842	0.0391177
20:1	43.284	1194885	0.41957	20:1	43.287	1010611	0.238863	20:1	43.298	988334	0.21982	0.292751	0.0900109
20:1	43.407	161680	0.056772	20:1	43.425	532232	0.125796	20:1	43.426	891665	0.198319	0.126962	0.0577923
	43.799	181282	0.063655		43.799	138369	0.0327042		43.962	1196114	0.266033	0.120797	0.103471
20:0	43.95	2066005	0.725453	20:0	43.952	1418500	0.335269	20:0	44.093	219264	0.0487675	0.36983	0.277335
	44.069	187181	0.0657264		44.071	158471	0.0374554					0.0515909	0.0141355
22:5	44.975	41742123	14.6573	22:5	45.004	62077967	14.6724	22:5	45.02	62041722	13.799	14.3762	0.408221
22:4	45.202	3977189	1.39654	22:4	45.211	3994135	0.944033	22:4	45.227	3949228	0.878365	1.07298	0.230359
					45.471	959458	0.226773		45.489	912919	0.203046	0.21491	0.0118631
					45.911	338258	0.0799489		45.917	325784	0.0724591	0.076204	0.00374494
22:4	46.007	1656984	0.58183	22:4	46.01	540914	0.127848	22:4	46.031	1047601	0.233002	0.314227	0.194033
22:3	46.402	2023517	0.710534	22:3	46.408	1569746	0.371017	22:3	46.431	1998495	0.444494	0.508682	0.145849
22:3	46.512	1551564	0.544813	22:3	46.534	425798	0.100639	22:3	46.544	426044	0.0947583	0.246737	0.210785
22:2	47.006	1921987	0.674883	22:2	47.008	637022	0.150563	22:2	47.04	691831	0.153873	0.32644	0.24639
22:2	47.174	1123124	0.394372	22:2	47.181	873677	0.206498	22:2	47.201	645203	0.143502	0.248124	0.106563
					47.328	81490	0.0192606					0.0192606	0
22:0	47.887	2087943	0.733157	22:0	47.898	1362195	0.321961	22:0	47.917	1224873	0.272429	0.442516	0.206506
	48.134	1100019	0.386259		48.144	707809	0.167294		48.171	975842	0.217041	0.256865	0.0937223
									49.644	853027	0.189726	0.189726	0
24:0	51.96	1019491	0.357982	24:0	51.983	2704428	0.639205	24:0	52.034	3109998	0.691708	0.562965	0.146521
	Tot Area	284788128			Tot Area	4.23093e+08			Tot Area	449611072		101.157
	S/U	0.412959			S/U	0.426471			S/U	0.439943		0.426458	0.011016
	VLC-PUFAs/PUFAs	0.918772			VLC-PUFAs/PUFAs	0.776808			VLC-PUFAs/PUFAs	0.759277		0.818286	0.0714139
	Chain(14C-17C)/Chain≥18	0.0982865			Chain(14C-17C)/Chain≥18	0.122226			Chain(14C-17C)/Chain≥18	0.140105		0.120206	0.0171318
	S (16C+18C)/U(16C+18C)	0.599034			S (16C+18C)/U(16C+18C)	0.626311			S (16C+18C)/U(16C+18C)	0.635874		0.620406	0.0156088
	OE-Δ6 1st replicate				OE-Δ6 2nd replicate				OE-Δ6 3rd replicate
FAME	RT (min)	Area	Relative Abundance (%)	FAME	RT (min)	Area	Relative Abundance (%)	FAME	RT (min)	Area	Relative Abundance (%)	Mean Relative Abundance(%)	SD
14:0	31.738	29457474	2.58761	14:0	31.73	17090575	2.3796	14:0	31.74	25828888	2.45267	2.47329	0.0861638
15:0	33.096	36902447	3.24159	15:0	33.086	21223537	2.95505	15:0	33.097	30756726	2.92061	3.03908	0.143885
16:1	34.99	24406861	2.14395	16:1	34.983	14512844	2.02069	16:1	34.993	22190225	2.10715	2.0906	0.0516653
16:1	35.459	9599705	0.84326	16:1	35.457	5214797	0.72608	16:1	35.461	7519795	0.714067	0.761136	0.0582772
16:0	35.885	29373949	2.58027	16:0	35.876	17337070	2.41392	16:0	35.887	25739706	2.4442	2.47946	0.0723471
			0				0		36.269	1152112	0.109403	0.0364675	0.0515729
Hydroxy-16:0	36.809	6340730	0.556984	Hydroxy-16:0	36.807	3751133	0.522287	Hydroxy-16:0	36.812	5689666	0.540281	0.539851	0.0141681
Methyl-16:0	37.097	19601578	1.72185	Methyl-16:0	37.093	10557643	1.46999	Methyl-16:0	37.099	17620971	1.67326	1.6217	0.109093
	37.355	6339859	0.556907		37.354	3311333	0.461052		37.354	4270487	0.405518	0.474493	0.0625308
17:0	37.812	21863003	1.9205	17:0	37.804	12334200	1.71735	17:0	37.812	18890963	1.79385	1.81057	0.0837726
cyc-17:0	38.039	50520111	4.4378	CYC-17:0	38.024	32671026	4.54894	CYC-17:0	38.041	45673005	4.33703	4.44126	0.0865435
18:3	38.912	210917379	18.5275	18:3	38.869	119805695	16.6811	18:3	38.909	179409659	17.0364	17.415	0.799893
18:2	38.981	40373298	3.54648	18:2	38.951	26511378	3.6913	18:2	38.977	37574979	3.56806	3.60195	0.0637935
18:2	39.126	35588190	3.12615	18:2	39.109	27795076	3.87003	18:2	39.124	30320136	2.87915	3.29178	0.42114
18:1	39.443	139844316	12.2842	18:1	39.365	135050502	18.8037	18:1	39.428	186812906	17.7394	16.2758	2.8557
18:1	39.478	8928779	0.784324	18:1	39.401	3966773	0.552312	18:1	39.464	4900635	0.465356	0.600664	0.134632
18:0	39.756	97399578	8.5558	18:0	39.707	52642663	7.32968	18:0	39.752	79561111	7.55499	7.81349	0.532891
			0		39.836	514574	0.0716465				0	0.0238822	0.0337745
cyc-19:1	40.028	18571916	1.6314	cyc-19:1	39.998	9605584	1.33743	cyc-19:1	40.026	14668285	1.39288	1.4539	0.127535
cyc-19:0	40.175	23825451	2.09288	cyc-19:0	40.146	12362875	1.72134	cyc-19:0	40.171	18359481	1.74339	1.85254	0.170188
			0		40.292	542592	0.0755475				0	0.0251825	0.0356135
			0		40.481	1016566	0.141541				0	0.0471804	0.0667231
Epoxy-18:0	40.762	14484959	1.27239	Epoxy-18:0	40.75	8638464	1.20277	Epoxy-18:0	40.763	12403556	1.17782	1.21766	0.0400179
Cyc-19:0	41.206	83031282	7.29365	Cyc-19:0	41.175	48091671	6.69602	Cyc-19:0	41.202	69545343	6.60391	6.86453	0.305759
			0		41.402	340853	0.0474585			12552655	1.19198	0.413146	0.551059
20:4	41.982	14191252	1.24659	20:4	41.98	8010021	1.11527	20:4	41.982	8491267	0.806317	1.05606	0.184554
20:4	42.293	11839194	1.03998	20:4	42.284	5715623	0.795812	20:4	42.294	891345	0.0846406	0.640145	0.405252
20:3	42.385	1093442	0.0960504	20:3	42.373	577920	0.0804664	20:3	42.384	1265489	0.120169	0.0988952	0.0163327
20:3	42.575	1513788	0.132975	20:3	42.579	871152	0.121294	20:3	42.58	1717950	0.163134	0.139134	0.0176274
20:2	42.67	3344386	0.293778	20:2	42.664	1029876	0.143394	20:2	42.67	561593	0.0533279	0.1635	0.0991877
			0		42.785	763833	0.106352		42.777	1963883	0.186487	0.097613	0.0763834
20:2	42.993	1235877	0.108562	20:2	42.988	917919	0.127806	20:2	42.993	1599601	0.151895	0.129421	0.0177275
	43.092	1507086	0.132386		43.092	885392	0.123277		43.097	456887	0.0433852	0.0996827	0.0399816
			0		43.253	228977	0.0318815		43.249	1185975	0.112618	0.0481666	0.0473963
20:1	43.41	985908	0.0866044	20:1	43.405	741412	0.10323	20:1	43.412	2285880	0.217063	0.135633	0.0579789
20:1	43.54	1663221	0.146101	20:1	43.541	979872	0.136432	20:1	43.542	2752528	0.261375	0.181303	0.0567573
20:0	44.082	4372385	0.38408	20:0	44.074	1945286	0.270851	20:0	44.078	8417819	0.799342	0.484758	0.227197
22:5	45.225	162974524	14.316	22:5	45.18	94322535	13.133	22:5	45.222	142395534	13.5216	13.6569	0.492371
22:4	45.382	9727292	0.854467	22:4	45.364	5541214	0.771528	22:4	45.382	1629733	0.154757	0.593584	0.31214
22:4	46.183	2004228	0.176056	22:4	46.179	1432238	0.199417	22:4	46.181	375749	0.0356805	0.137051	0.0723115
22:3	46.341	93134	0.0081811	22:3	46.345	143397	0.0199658	22:3	46.345	330168	0.0313522	0.019833	0.00946003
22:3	46.58	472856	0.0415367	22:3	46.58	113220	0.0157641	22:3	46.584	1465690	0.139179	0.0654934	0.0531556
22:2	46.705	840877	0.0738645	22:2	46.703	708166	0.0986012	22:2	46.712	734812	0.0697765	0.0807474	0.0127344
22:2	47.191	254397	0.0223468	22:2	47.187	263687	0.0367143	22:2	47.191	820586	0.0779215	0.0456609	0.0235537
22:0	47.369	272735	0.0239577	22:0	47.367	251345	0.0349959	22:0	47.374	7930102	0.753029	0.270661	0.341116
24:0	52.34	12647050	1.11095	24:0	52.328	7880120	1.09718	24:0	52.319	14379650	1.36547	1.1912	0.123354
	Tot Area	1138404497			Tot Area	718212629			Tot Area	1053093531		100
	S/U	0.61401			S/U	0.532042			S/U	0.61401		0.586688	0.0386402
	VLC-PUFAs/PUFAs	0.730571			VLC-PUFAs/PUFAs	0.687183			VLC-PUFAs/PUFAs	0.656192		0.691315	0.030505
	Chain(14C-17C)/Chain≥18	0.252707			Chain(14C-17C)/Chain≥18	0.233876			Chain(14C-17C)/Chain≥18	0.240391		0.242325	0.00780829
	S (16C+18C)/U(16C+18C)	0.325164			S (16C+18C)/U(16C+18C)	0.253227			S (16C+18C)/U(16C+18C)	0.274384		0.284258	0.0301865
	OE-Δ4 1st replicate				OE-Δ4 2nd replicate				OE-Δ4 3rd replicate
FAME	RT (min)	Area	Relative Abundance (%)	FAME	RT (min)	Area	Relative Abundance (%)	FAME	RT (min)	Area	Relative Abundance (%)	Mean Relative Abundance(%)	SD
14:0	31.727	15102309	2.36094	14:0	31.726	15450874	2.21469	14:0	31.736	30919919	2.27762	2.28442	0.0598975
15:0	33.081	17939223	2.80443	15:0	33.077	17968606	2.57558	15:0	33.093	35656823	2.62655	2.66885	0.098101
			0				0		33.662	851775	0.0627433	0.0209144	0.0295775
16:1	34.972	3345450	0.522993	16:1	34.975	10157169	1.45591	16:1	34.985	21706658	1.59895	1.19262	0.477083
			0				0		35.177	685163	0.0504704	0.0168235	0.023792
			0				0		35.357	875693	0.0645052	0.0215017	0.030408
16:1	35.452	3009327	0.470447	16:1	35.451	3115841	0.446617	16:1	35.454	7223458	0.532093	0.483053	0.0360158
			0				0		35.6	620050	0.045674	0.0152247	0.0215309
16:0	35.873	16810226	2.62794	16:0	35.869	14583322	2.09034	16:0	35.88	27494359	2.02529	2.24785	0.270068
	36.259	385596	0.0602801				0		36.266	1176739	0.0866808	0.0489869	0.0362771
Hydroxy-16:0	36.799	700283	0.109475	Hydroxy-16:0	36.798	1501769	0.21526	Hydroxy-16:0	36.803	5350623	0.394137	0.239624	0.117483
Methyl-16:0	37.087	8332940	1.30269	Methyl-16:0	37.088	8606555	1.23364	Methyl-16:0	37.093	18609548	1.37081	1.30238	0.0559997
	37.348	3106203	0.485591		37.347	3239019	0.464274		37.35	6568863	0.483875	0.477913	0.00967013
17:0	37.796	9368097	1.46451	17:0	37.799	9450288	1.35458	17:0	37.805	18328675	1.35012	1.38974	0.0529029
cyc-17:0	38.003	12961833	2.02632	cyc-17:0	38.008	23836830	3.41672	cyc-17:0	38.032	46103964	3.3961	2.94638	0.650636
18:3	38.85	92047232	14.3897	18:3	38.853	100697474	14.4337	18:3	38.901	190584779	14.0388	14.2874	0.176704
18:2	38.936	18031277	2.81882	18:2	38.935	20816923	2.98385	18:2	38.972	34615535	2.54984	2.78417	0.178868
18:2	39.105	38514076	6.02089	18:2	39.104	37845746	5.42472	18:2	39.129	55215163	4.06725	5.17095	0.817507
18:1	39.3	172920994	27.0327	18:1	39.306	192796595	27.635	18:1	39.387	437223833	32.2067	28.9581	2.31022
18:1	39.351	25146677	3.93117	18:1	39.354	25513854	3.6571	18:1	39.733	78919522	5.81336	4.46721	0.958425
18:0	39.684	41526206	6.49178	18:0	39.682	42550912	6.09915	18:0	40.009	10747911	0.791711	4.46088	2.59944
cyc-19:1	39.984	5099966	0.797276	cyc-19:1	39.982	6023115	0.863339	cyc-19:1	40.157	16840611	1.24051	0.967042	0.195243
cyc-19:0	40.132	8423656	1.31687	cyc-19:0	40.131	9859174	1.41319	cyc-19:0	40.302	901725	0.0664227	0.93216	0.613431
			0		40.278	421824	0.0604633		40.476	1266458	0.0932896	0.051251	0.0386384
			0		40.469	971676	0.139278				0	0.0464259	0.0656562
Epoxy-18:0	40.741	4805471	0.751237	Epoxy-18:0	40.739	6176968	0.885392	Epoxy-18:0	40.756	11892491	0.876023	0.837551	0.0611526
Cyc-19:0	41.167	47902389	7.48856	Cyc-19:0	41.164	49095459	7.03723	Cyc-19:0	41.203	86691105	6.38583	6.97054	0.452653
20:4	41.975	2328283	0.36398	20:4	41.975	2945137	0.422149	20:4	41.984	9904110	0.729555	0.505228	0.160391
			0				0					0	0
20:4	42.277	4400863	0.687985	20:4	42.274	4932546	0.70702	20:4	42.291	10657341	0.785039	0.726681	0.0419906
20:3	42.373	481178	0.0752224	20:3	42.373	358372	0.0513682	20:3	42.379	883411	0.0650737	0.0638881	0.00977443
20:3	42.574	627696	0.0981275	20:3	42.569	568845	0.0815369	20:3	42.578	1306320	0.0962259	0.0919634	0.00741341
20:2	42.661	869684	0.135957	20:2	42.656	708807	0.101599	20:2	42.667	3178812	0.234157	0.157238	0.0561698
	42.776	447794	0.0700035		42.771	251899	0.0361066		42.779	361752	0.0266473	0.0442525	0.0186137
20:2	42.983	219091	0.0342504	20:2	42.983	326932	0.0468617	20:2	42.989	950423	0.0700099	0.050374	0.0148085
	43.088	906684	0.141742		43.083	722374	0.103543		43.094	1595063	0.117495	0.120927	0.015782
20:1	43.398	475838	0.0743876	20:1	43.396	437253	0.0626748		43.249	267734	0.0197218	0.0522614	0.0235006
20:1	43.516	1310644	0.204892	20:1	43.532	763328	0.109414	20:1	43.402	816103	0.0601157	0.124807	0.0600988
20:0	44.067	1056377	0.165143	20:0	44.07	554018	0.0794117	20:1	43.54	1553851	0.11446	0.119671	0.0351932
22:5	45.161	75863785	11.8598	22:5	45.163	76899435	11.0226	20:0	44.08	2879241	0.21209	7.69814	5.30446
22:4	45.359	1144154	0.178865	22:4	45.35	1353160	0.193959	22:5	45.219	151420541	11.1539	3.84225	5.17013
22:4	46.173	304376	0.047583	22:4	46.166	1471827	0.210968	22:4	45.377	7965217	0.586733	0.281761	0.225727
22:3	46.315	471206	0.0736634	22:3	46.324	164019	0.0235101	22:4	46.182	2902013	0.213768	0.103647	0.0805139
22:3	46.704	615581	0.0962335	22:3	46.695	609394	0.0873491	22:3	46.346	250547	0.0184558	0.0673461	0.0347605
22:2	47.176	313988	0.0490856	22:2	47.167	379104	0.0543399	22:3	46.705	1200952	0.0884643	0.0639633	0.0174571
22:2	47.369	406229	0.0635056	22:2	47.37	443339	0.0635472	22:2	47.185	317701	0.0234024	0.0501517	0.0189146
22:0	48.189	318749	0.0498299	22:0	48.191	240895	0.0345293	22:2	47.359	346202	0.0255019	0.0366204	0.0100413
			0		48.337	409762	0.0587343	22:0	48.186	764017	0.0562789	0.0383377	0.0271274
24:0	52.295	1632499	0.255208	24:0	52.289	2432734	0.348702	24:0	52.325	10962184	0.807495	0.470468	0.241351
	Tot Area	639674130			Tot Area	697653173			Tot Area	1357554978		100
	S/U	0.417192			S/U	0.413441			S/U	0.296629		0.375754	0.0559709
	VLC-PUFAs/PUFAs	0.592534			VLC-PUFAs/PUFAs	0.572043			VLC-PUFAs/PUFAs	0.691177		0.618585	0.0520075
	Chain(14C-17C)/Chain≥18	0.160015			Chain(14C-17C)/Chain≥18	0.178326			Chain(14C-17C)/Chain≥18	0.186844		0.175062	0.0111932
	S (16C+18C)/U(16C+18C)	0.190841			S (16C+18C)/U(16C+18C)	0.172001			S (16C+18C)/U(16C+18C)	0.0753522		0.146065	0.0505893
	OE-Elo4 1st replicate				OE-Elo4 2nd replicate				OE-Elo4 3rd replicate
FAME	RT (min)	Area	Relative Abundance (%)	FAME	RT (min)	Area	Relative Abundance (%)	FAME	RT (min)	Area	Relative Abundance (%)	Mean Relative Abundance(%)	SD
14:0	31.757	2815351	1.85118	14:0	31.75	1929263	1.66341	14:0	31.751	1748724	1.69376	1.73612	0.0822973
15:0	33.107	4775373	3.13995	15:0	33.101	3126358	2.69555	15:0	33.1	2952392	2.8596	2.89836	0.183484
			0				0				0	0	0
16:1	35.019	914310	0.601186	16:1	35.013	464569	0.400552	16:1	35.012	334908	0.324381	0.44204	0.116751
			0				0				0	0	0
			0				0				0	0	0
16:1	35.495	860405	0.565741	16:1	35.488	340424	0.293514	16:1	35.491	388360	0.376153	0.411803	0.113959
			0				0				0	0	0
16:0	35.911	4616769	3.03566	16:0	35.905	3265992	2.81594	16:0	35.906	2755782	2.66916	2.84026	0.150606
			0				0				0	0	0
Hydroxy-16:0	ND	ND	ND	Hydroxy-16:0			0	Hydroxy-16:0			0	0	0
Methyl-16:0	ND	ND	ND	Methyl-16:0			0	Methyl-16:0			0	0	0
			0				0				0	0	0
17:0	37.841	3045135	2.00227	17:0	37.836	2066177	1.78146	17:0	37.834	1938965	1.87802	1.88725	0.0903791
cyc-17:0	38.038	195196	0.128347	cyc-17:0	38.034	318289	0.274429	cyc-17:0	38.035	171983	0.166577	0.189785	0.0618543
18:3	38.82	5821786	3.82799	18:3	38.817	5146796	4.43757	18:3	38.814	4555755	4.41256	4.22604	0.281648
18:2	38.955	10600369	6.97005	18:2	38.948	8479856	7.31134	18:2	38.953	7555425	7.31795	7.19978	0.162465
18:2	39.115	90796	0.059701	18:2	39.102	147484	0.127161	18:2	39.105	73565	0.0712528	0.0860382	0.0294581
18:1	39.263	74675518	49.1013	18:1	39.248	56386055	48.6161	18:1	39.248	49428096	47.8745	48.5307	0.504481
18:1	39.337	7340945	4.82689	18:1	39.332	5190263	4.47505	18:1	39.325	4614320	4.46929	4.59041	0.167232
18:0	39.693	12044999	7.91994	18:0	39.691	8987609	7.74913	18:0	39.686	8373785	8.11059	7.92655	0.147639
cyc-19:1	40.024	1620760	1.0657	cyc-19:1	40.018	2122723	1.83021	cyc-19:1	40.019	1927292	1.86672	1.58754	0.369301
cyc-19:0	40.177	425087	0.279507	cyc-19:0	40.17	969342	0.835768	cyc-19:0	40.163	1142564	1.10665	0.740642	0.344315
			0				0				0	0	0
			0				0				0	0	0
Epoxy-18:0	40.798	2504485	1.64677	Epoxy-18:0	40.785	1284710	1.10768	Epoxy-18:0	40.796	904407	0.87598	1.21014	0.322908
Cyc-19:0	41.184	13772996	9.05615	Cyc-19:0	41.173	9637282	8.30928	Cyc-19:0	41.173	8507714	8.24031	8.53524	0.369409
20:4	41.895	285361	0.187633	20:4	41.899	125077	0.107842	20:4	41.889	129642	0.125567	0.140347	0.0342103
			0				0				0	0	0
20:4	42.337	299775	0.197111	20:4	42.321	151225	0.130386	20:4	42.318	138108	0.133767	0.153755	0.0306884
20:3	42.423	237450	0.15613	20:3	42.419	213339	0.183941	20:3	42.41	232270	0.224969	0.188347	0.0282756
20:3			0	20:3			0	20:3			0	0	0
20:2	42.715	243199	0.15991	20:2	42.717	71119	0.0613189	20:2	42.717	31120	0.0301419	0.0837904	0.0553094
			0				0				0	0	0
20:2	ND	ND	ND	20:2			0	20:2			0	0	0
			0				0				0	0	0
20:1	ND	ND	ND	20:1			0	20:1			0	0	0
20:1	ND	ND	ND	20:1			0	20:1			0	0	0
20:0	ND	ND	ND	20:0			0	20:0			0	0	0
22:5	45.173	4522544	2.97371	22:5	45.157	4892182	4.21805	22:5	45.152	4629300	4.4838	3.89185	0.658228
22:4	45.415	110026	0.0723453	22:4	45.396	113042	0.097465	22:4	45.425	49544	0.0479868	0.072599	0.0202002
22:4	ND	ND	ND	22:4			0	22:4			0	0	0
22:3	ND	ND	ND	22:3			0	22:3			0	0	0
22:3	ND	ND	ND	22:3			0	22:3			0	0	0
22:2	ND	ND	ND	22:2			0	22:2			0	0	0
22:2	ND	ND	ND	22:2			0	22:2			0	0	0
22:0	ND	ND	ND	22:0			0	22:0			0	0	0
			0				0				0	0	0
24:0	52.582	265847	0.174802	24:0	52.595	553020	0.476815	24:0	52.57	661086	0.640307	0.430641	0.192826
	Tot Area	152084482			Tot Area	115982196			Tot Area	103245107		100
	S/U	0.413119			S/U	0.383307			S/U	0.393553		0.39666	0.0123676
	VLC-PUFAs/PUFAs	0.345084			VLC-PUFAs/PUFAs	0.40409			VLC-PUFAs/PUFAs	0.427583		0.392252	0.0347044
	Chain(14C-17C)/Chain≥18	0.127705			Chain(14C-17C)/Chain≥18	0.110184			Chain(14C-17C)/Chain≥18	0.110712		0.1162	0.00813782
	S (16C+18C)/U(16C+18C)	0.169105			S (16C+18C)/U(16C+18C)	0.162621			S (16C+18C)/U(16C+18C)	0.168051		0.166592	0.00284064
	OE-Δ6-Elo4 1st replicate				OE-Δ6-Elo4 2nd replicate				OE-Δ6-Elo4 3rd replicate
FAME	RT (min)	Area	Relative Abundance (%)	FAME	RT (min)	Area	Relative Abundance (%)	FAME	RT (min)	Area	Relative Abundance (%)	Mean Relative Abundance(%)	SD
14:0	31.677	3465665	0.815975	14:0	31.678	1117023	0.600616	14:0	31.685	1335859	0.404331	0.606974	0.168113
15:0	33.02	6829928	1.60808	15:0	33.026	2269835	1.22048	15:0	33.026	3797235	1.14933	1.32596	0.201589
16:1	34.919	785635	0.184974	16:1	34.922	1268303	0.681958	16:1	34.922	2967983	0.898334	0.588422	0.298644
16:1	35.397	3952186	0.930524	16:1	35.401	1616032	0.86893	16:1	35.403	3479520	1.05316	0.950873	0.076577
16:0	35.808	9651352	2.27237	16:0	35.815	4724278	2.54021	16:0	35.812	7860263	2.37911	2.39723	0.110097
			0				0				0	0	0
Hydroxy-16:0	36.735	726985	0.171165	Hydroxy-16:0	36.548	822869	0.442451	Hydroxy-16:0	36.547	436907	0.132241	0.248619	0.137978
Methyl-16:0	37.024	5291872	1.24595	Methyl-16:0	37.033	2118707	1.13922	Methyl-16:0	37.029	4601603	1.39279	1.25932	0.103952
			0				0				0	0	0
17:0	37.73	5888747	1.38648	17:0	37.737	2300423	1.23692	17:0	37.735	4830255	1.462	1.3618	0.0935288
cyc-17:0	37.928	9809207	2.30953	cyc-17:0	37.933	2453349	1.31915	cyc-17:0	37.933	3499583	1.05924	1.56264	0.538687
18:3	38.749	49834127	11.7332	18:3	38.731	20418405	10.9788	18:3	38.74	36751953	11.1239	11.2787	0.326835
18:2	38.853	15718805	3.70092	18:2	38.852	6457103	3.47194	18:2	38.856	11839275	3.58345	3.58544	0.0934904
18:2	39.014	9072062	2.13598	18:2	39.014	4738415	2.54782	18:2	39.015	6230715	1.88588	2.18989	0.272909
18:1	39.216	162237320	38.198	18:1	39.162	70822589	38.0809	18:1	39.194	129078119	39.0687	38.4492	0.440669
18:1	39.262	14636711	3.44615	18:1	39.232	7705012	4.14294	18:1	39.248	12425812	3.76098	3.78336	0.284902
18:0	39.589	24327514	5.7278	18:0	39.581	12167055	6.54215	18:0	39.585	20710648	6.2686	6.17952	0.33837
			0				0				0	0	0
cyc-19:1	39.908	5364510	1.26305	cyc-19:1	39.908	1195456	0.642789	cyc-19:1	39.913	3930608	1.1897	1.03185	0.276729
cyc-19:0	40.056	7428354	1.74897	cyc-19:0	40.061	2472730	1.32957	cyc-19:0	40.059	5539410	1.67664	1.58506	0.183056
			0				0				0	0	0
			0				0				0	0	0
Epoxy-18:0	40.665	5073021	1.19442	Epoxy-18:0	40.667	1700999	0.914616	Epoxy-18:0	40.669	4319699	1.30746	1.13883	0.165126
Cyc-19:0	41.07	25554864	6.01678	Cyc-19:0	41.066	11271022	6.06036	Cyc-19:0	41.066	19925647	6.031	6.03604	0.0181461
			0				0				0	0	0
20:4	41.909	2704358	0.636729	20:4	41.908	1878267	1.00993	20:4	41.912	1941985	0.58779	0.744817	0.188526
20:4	42.296	213175	0.0501911	20:4	42.213	714630	0.384252	20:4	42.206	935049	0.283016	0.239153	0.139862
20:3	42.197	1785984	0.420502	20:3	42.292	135913	0.0730796	20:3	42.295	179594	0.0543586	0.182647	0.168363
20:3	42.296	213175	0.0501911	20:3	42.498	124967	0.067194	20:3	42.494	146186	0.0442469	0.0538773	0.00972398
20:2	42.588	457019	0.107603	20:2	42.591	149956	0.0806304	20:2	42.592	308852	0.0934818	0.0939051	0.0110156
			0				0				0	0	0
20:2	42.919	258334	0.0608236	20:2	42.916	101618	0.0546394	20:2	42.925	153486	0.0464564	0.0539731	0.00588427
			0				0				0	0	0
			0				0				0	0	0
20:1	43.329	857271	0.201841	20:1	43.338	577379	0.310453	20:1	43.336	824223	0.249472	0.253922	0.0444524
20:1	43.468	515532	0.12138	20:1	43.444	267907	0.144052	20:1	43.441	370176	0.112043	0.125825	0.0134403
20:0	43.996	1147588	0.270194	20:0	44.003	1089877	0.58602	20:0	44.003	1021669	0.309234	0.388483	0.140586
22:5	45.044	41358346	9.73763	22:5	45.027	16043642	8.62656	22:5	45.033	29994305	9.07853	9.14758	0.456213
22:4	45.261	352230	0.0829309	22:4	45.27	608832	0.327365	22:4	45.26	553970	0.167673	0.192656	0.101341
22:4	46.075	1736200	0.40878	22:4	46.079	870192	0.467897	22:4	46.077	1852733	0.560776	0.479151	0.0625602
22:3	46.477	3422816	0.805886	22:3	46.488	1281055	0.688815	22:3	46.477	1811998	0.548447	0.681049	0.105243
22:3	46.597	452489	0.106536	22:3	46.597	194340	0.104495	22:3	46.6	559891	0.169465	0.126832	0.0301574
22:2	47.091	699980	0.164807	22:2	47.084	753667	0.405242	22:2	47.077	821943	0.248782	0.272944	0.0996329
22:2	47.281	442761	0.104246	22:2	47.27	421615	0.2267	22:2	47.249	594637	0.179982	0.170309	0.0504572
22:0	46.597	452489	0.106536	22:0	47.981	1196136	0.643155	22:0	47.984	1196393	0.362118	0.370603	0.219156
24:0	47.973	2008225	0.472827	24:0	52.122	1929912	1.0377	24:0	52.114	3559170	1.07727	0.8626	0.276084
	Tot Area	424726837			Tot Area	185979510			Tot Area	330387354		100
	S/U	0.339532			S/U	0.344314			S/U	0.333535		0.339127	0.00440973
	VLC-PUFAs/PUFAs	0.724916			VLC-PUFAs/PUFAs	0.736343			VLC-PUFAs/PUFAs	0.726983		0.729414	0.00497164
	Chain(14C-17C)/Chain≥18	0.12265			Chain(14C-17C)/Chain≥18	0.111728			Chain(14C-17C)/Chain≥18	0.110254		0.114877	0.00552892
	S (16C+18C)/U(16C+18C)	0.156097			S (16C+18C)/U(16C+18C)	0.175472			S (16C+18C)/U(16C+18C)	0.165749		0.165773	0.00791008
	OE-Δ4-Elo4 1st replicate				OE-Δ4-Elo4 2nd replicate				OE-Δ4-Elo4 3rd replicate
FAME	RT (min)	Area	Relative Abundance (%)	FAME	RT (min)	Area	Relative Abundance (%)	FAME	RT (min)	Area	Relative Abundance (%)	Mean Relative Abundance(%)	SD
14:0	31.694	1416491	0.502906	14:0	31.694	690310	0.259626	14:0	31.692	924249	0.335818	0.366117	0.101603
15:0	33.029	4023912	1.42864	15:0	33.029	2819928	1.06058	15:0	33.028	3290124	1.19544	1.22822	0.152037
16:1	34.926	1530702	0.543455	16:1	34.921	2080653	0.782535	16:1	34.921	2005257	0.728593	0.684861	0.102385
16:1	35.403	1591951	0.565201	16:1	35.337	223857	0.0841927	16:1	35.403	1733654	0.629909	0.426434	0.243439
16:0	35.725	277196	0.0984147	16:0	35.813	6599210	2.48197	16:0	35.813	5390236	1.9585	1.51296	1.02281
			0				0				0	0	0
Hydroxy-16:0	36.747	348305	0.123661	Hydroxy-16:0	36.742	276881	0.104135	Hydroxy-16:0	36.745	245095	0.0890532	0.105616	0.0141674
Methyl-16:0	37.036	3771584	1.33905	Methyl-16:0	37.032	3588215	1.34953	Methyl-16:0	37.031	3394994	1.23354	1.30737	0.0523819
			0				0				0	0	0
17:0	37.74	4353792	1.54576	17:0	37.733	4030309	1.5158	17:0	37.735	4102934	1.49077	1.51744	0.0224792
cyc-17:0	37.936	4508420	1.60065	cyc-17:0	37.931	3071048	1.15502	cyc-17:0	37.928	3614820	1.31341	1.35636	0.184446
18:3	38.744	30456742	10.8133	18:3	38.732	28640443	10.7717	18:3	38.734	29358407	10.6671	10.7507	0.0614769
18:2	38.861	12562475	4.46014	18:2	38.854	11433717	4.30023	18:2	38.854	11465297	4.16582	4.30873	0.120306
18:2	39.019	4990570	1.77184	18:2	39.012	4772322	1.79487	18:2	39.011	4909765	1.78392	1.78354	0.00940882
18:1	39.197	114336744	40.5937	18:1	39.181	107855822	40.5646	18:1	39.183	109944103	39.9473	40.3685	0.298128
18:1	39.255	11436834	4.0605	18:1	39.238	11000772	4.1374	18:1	39.24	11514273	4.18361	4.12717	0.0507805
18:0	39.593	18164866	6.44919	18:0	39.582	17125770	6.44101	18:0	39.583	16791869	6.10118	6.33046	0.162159
			0				0				0	0	0
cyc-19:1	39.915	4097219	1.45466	cyc-19:1	39.908	3476630	1.30756	cyc-19:1	39.911	3310968	1.20301	1.32175	0.103224
cyc-19:0	40.065	4707205	1.67123	cyc-19:0	40.06	4017977	1.51116	cyc-19:0	40.058	4094831	1.48782	1.55674	0.0815167
			0				0				0	0	0
			0				0				0	0	0
Epoxy-18:0	40.675	3511101	1.24657	Epoxy-18:0	40.663	3662868	1.37761	Epoxy-18:0	1900-02-09 16:06:14	3353117	1.21833	1.28083	0.0693929
Cyc-19:0	41.072	17664840	6.27167	Cyc-19:0	41.063	16358902	6.15259	Cyc-19:0	41.062	16435596	5.97174	6.132	0.123309
			0				0				0	0	0
20:4	41.92	1609771	0.571528	20:4	41.906	1497604	0.56325	20:4	41.91	1736066	0.630785	0.588521	0.0300757
20:4	42.214	905711	0.321561	20:4	42.206	816805	0.307201	20:4	42.205	999549	0.363178	0.330646	0.0237384
20:3	42.31	235405	0.0835774	20:3	42.499	164811	0.0619855	20:3	42.299	210981	0.0766582	0.0740737	0.0090023
20:3	42.507	141419	0.0502089	20:3	42.592	364875	0.13723	20:3	42.493	171205	0.0622059	0.0832148	0.038507
20:2	42.599	366249	0.130032	20:2	42.499	164811	0.0619855	20:2	42.594	332560	0.120833	0.104283	0.030144
			0				0				0	0	0
20:2	42.716	102913	0.0365379	20:2	42.592	364875	0.13723	20:2	42.928	97071	0.0352699	0.0696792	0.0477682
			0				0				0	0	0
			0				0				0	0	0
20:1	43.339	452603	0.160691	20:1	43.331	571400	0.214904	20:1	43.333	549634	0.199705	0.191766	0.0228332
20:1	43.475	265549	0.0942796	20:1	43.442	367942	0.138383	20:1	43.463	289398	0.10515	0.112604	0.0187608
20:0	44.004	713216	0.253218	20:0	43.996	682503	0.25669	20:0	43.997	846915	0.307719	0.272542	0.0249143
22:5	45.039	25829727	9.1705	22:5	45.027	23547455	8.85621	22:5	45.026	23348039	8.48331	8.83667	0.280883
22:4	45.272	760857	0.270132	22:4	45.265	603787	0.227085	22:4	45.26	715681	0.260037	0.252418	0.0183813
22:4	45.529	419962	0.149102	22:4	45.532	505764	0.190218	22:4	45.527	239852	0.0871482	0.142156	0.0423638
22:3	46.087	812591	0.2885	22:3	46.048	466621	0.175496	22:3	46.079	1186504	0.431106	0.298367	0.104585
22:3	46.603	637256	0.226249	22:3	46.086	423624	0.159325	22:3		518270	0.188309	0.191294	0.0274031
22:2	47.098	468837	0.166454	22:2	46.484	2427298	0.912908	22:2	46.48	3662511	1.33074	0.803368	0.481588
22:2	47.273	527574	0.187308	22:2	46.592	321180	0.120796	22:2	46.591	712213	0.258777	0.18896	0.0563425
22:0		479812	0.170351	22:0	47.083	476919	0.179369	22:0	47.973	450658	0.163743	0.171154	0.00640483
24:0	52.136	3180648	1.12925	24:0	52.221	392452	0.147601	24:0	52.432	3276431	1.19046	0.822437	0.477835
	Tot Area	281661049			Tot Area	265886360			Tot Area	275223127		100
	S/U	0.312862			S/U	0.315663			S/U	0.316786		0.315104	0.00164994
	VLC-PUFAs/PUFAs	0.690509			VLC-PUFAs/PUFAs	0.734021			VLC-PUFAs/PUFAs	0.763538		0.729356	0.0299958
	Chain(14C-17C)/Chain≥18	0.0829503			Chain(14C-17C)/Chain≥18	0.0693034			Chain(14C-17C)/Chain≥18	0.0771135		0.0764557	0.0055907
	S (16C+18C)/U(16C+18C)	0.127536			S (16C+18C)/U(16C+18C)	0.166198			S (16C+18C)/U(16C+18C)	0.151068		0.148267	0.0159072

## Sheet: 20C FAMEs
	WT 1st replicate				WT 2nd replicate				WT 3rd replicate
FAME	RT (min)	Area	Relative Abundance (%)	FAME	RT (min)	Area	Relative Abundance (%)	FAME	RT (min)	Area	Relative Abundance (%)	Mean Relative Abundance(%)	SD
14:0	31.733	4030002	0.8473	14:0	31.733	6177378	1.38071	14:0	31.736	9632142	1.52658	1.25153	0.29197
			0				0				0	0	0
15:0	33.086	14695381	3.08967	15:0	33.092	18495952	4.13404	15:0	33.1	26560850	4.20957	3.81109	0.511053
			0				0				0	0	0
16:1	34.985	584698	0.122932	16:1	34.987	1439692	0.321786	16:1	34.988	5477729	0.868153	0.437624	0.315069
			0				0				0	0	0
			0				0				0	0	0
16:1	35.464	5410515	1.13755	16:1	35.468	4773262	1.06687	16:1	35.47	7499879	1.18864	1.13102	0.049924
			0				0				0	0	0
16:0	35.879	8928366	1.87717	16:0	35.881	8427231	1.88357	16:0	35.884	13121640	2.07962	1.94679	0.093962
			0				0				0	0	0
Hydroxy-16:0	36.809	1015094	0.213421	Hydroxy-16:0	36.813	849285	0.189824	Hydroxy-16:0	36.815	2001004	0.317135	0.240127	0.0552984
			0				0				0	0	0
Methyl-16:0	37.098	4844985	1.01865	Methyl-16:0	37.101	5406308	1.20837	Methyl-16:0	37.104	7855299	1.24497	1.15733	0.0991933
			0				0				0	0	0
17:0	37.807	4051554	0.851831	17:0	37.809	4173872	0.932904	17:0	37.815	6193889	0.981655	0.92213	0.0535454
cyc-17:0	38.008	8283442	1.74158	Cyc-17:0	38.011	8604743	1.92325	Cyc-17:0	38.018	15308643	2.42623	2.03035	0.289588
18:3	38.837	66798622	14.0443	18:3	38.854	83900117	18.7526	18:3	38.868	102344936	16.2204	16.3391	1.92398
18:2	38.939	18679017	3.92722	18:2	38.945	18389647	4.11028	18:2	38.962	28722682	4.55219	4.19657	0.262336
			0				0				0	0	0
18:2	39.098	10630398	2.23502	18:2	39.105	14438230	3.2271	18:2	39.113	12692198	2.01156	2.49122	0.528277
18:1	39.333	144743178	30.432	18:1	39.344	84030022	18.7816	18:1	39.398	151025818	23.9357	24.3831	4.76675
18:1	39.375	5705158	1.1995	18:1	39.358	9152874	2.04576	18:1	39.432	4732863	0.750101	1.33179	0.53716
18:0	39.521	55031243	11.5702	18:0	39.697	40857398	9.13206	18:0	39.726	55328106	8.76883	9.8237	1.24384
			0				0				0	0	0
cyc-19:1	39.999	16009321	3.36593	cyc-19:1	40.007	16000076	3.57619	cyc-19:1	40.028	22284539	3.53183	3.49131	0.0904921
cyc-19:0	40.144	8130849	1.70949	cyc-19:0	40.153	12655708	2.82868	cyc-19:0	40.17	16200405	2.56757	2.36858	0.478081
			0				0				0	0	0
			0				0				0	0	0
Epoxy-18:0	40.748	5182081	1.08952	Epoxy-18:0	40.755	5825877	1.30214	Epoxy-18:0	40.764	8876460	1.40681	1.26616	0.132008
			0				0				0	0	0
Cyc-19:0	41.161	33758467	7.09765	Cyc-19:0	41.173	38005004	8.49452	Cyc-19:0	41.192	49286140	7.81125	7.80114	0.570315
			0				0				0	0	0
20:4	41.988	2845661	0.598294	20:4	41.998	2290850	0.512029	20:4	41.999	4411496	0.699168	0.603164	0.0764767
20:4	42.281	1645256	0.345912	20:4	42.287	2568364	0.574056	20:4	42.294	2370407	0.37568	0.431883	0.101264
20:3	42.373	499403	0.104998	20:3	42.381	517697	0.115711	20:3	42.391	1101527	0.174579	0.131763	0.0305897
20:3	42.589	300344	0.0631467	20:3	42.589	391194	0.087436	20:3	42.59	506200	0.0802265	0.0769364	0.0101853
20:2	42.667	799141	0.168018	20:2	42.676	799048	0.178596	20:2	42.68	1277058	0.202398	0.183004	0.0143776
			0				0				0	0	0
			0				0				0	0	0
20:2	43.099	775827	0.163116	20:2	42.991	102745	0.0229646	20:2	43.002	400239	0.063433	0.0831712	0.0588943
20:1	43.409	656048	0.137933	20:1	43.419	490307	0.109589	20:1	43.424	976139	0.154706	0.134076	0.0186199
20:1	43.538	870263	0.182971	20:1	43.556	845873	0.189062	20:1	43.553	1789178	0.283563	0.218532	0.046051
			0				0				0	0	0
20:0	44.082	627916	0.132018	20:0	44.088	577864	0.129159	20:0	44.093	1136099	0.180058	0.147078	0.0233493
			0				0				0	0	0
22:5	45.141	43301526	9.10406	22:5	45.157	50941123	11.3859	22:5	45.176	64801284	10.2702	10.2534	0.931626
22:4	45.359	1085824	0.228292	22:4	45.371	1242417	0.277693	22:4	45.375	2047942	0.324574	0.276853	0.0393112
			0				0				0	0	0
			0				0				0	0	0
22:4	46.185	911214	0.191581	22:4	46.193	927495	0.207305	22:4	46.198	1237918	0.196195	0.19836	0.0065994
22:3	46.352	158056	0.0332309	22:3	46.363	190628	0.0426074	22:3	46.368	115859	0.0183622	0.0314002	0.00998233
22:3	46.59	182637	0.038399	22:3	46.679	131425	0.0293749	22:3	46.601	274650	0.0435287	0.0371009	0.00585072
22:2	46.706	400040	0.0841076	22:2	46.72	382550	0.085504	22:2	46.723	523341	0.0829431	0.0841849	0.00104688
22:2	47.196	1069240	0.224805	22:2	47.206	373735	0.0835337	22:2	47.216	842787	0.133571	0.147304	0.0584857
			0				0				0	0	0
22:0	48.186	265720	0.0558671	22:0	48.384	538011	0.120251	22:0	48.381	499476	0.0791608	0.085093	0.0266173
			0				0				0	0	0
			0				0				0	0	0
24:0	52.321	2722480	0.572396	24:0	52.341	2492188	0.55703	24:0	52.358	1506865	0.23882	0.456082	0.153756
	Tot Area	475628967			Tot Area	447406190			Tot Area	630963687		100
	S/U	0.467713			S/U	0.520138			S/U	0.511447		0.499766	0.0229413
	VLC-PUFAs/PUFAs	0.545211			VLC-PUFAs/PUFAs	0.513651			VLC-PUFAs/PUFAs	0.544195		0.534353	0.014644
	Chain(14C-17C)/Chain≥18	0.122336			Chain(14C-17C)/Chain≥18	0.149972			Chain(14C-17C)/Chain≥18	0.174295		0.148868	0.0212268
	S (16C+18C)/U(16C+18C)	0.276457			S (16C+18C)/U(16C+18C)	0.256983			S (16C+18C)/U(16C+18C)	0.250582		0.261341	0.0110035
	OE-Δ6-Elo4 1st replicate				OE-Δ6-Elo4 2nd replicate				OE-Δ6-Elo4 3rd replicate
FAME	RT (min)	Area	Relative Abundance (%)	FAME	RT (min)	Area	Relative Abundance (%)	FAME	RT (min)	Area	Relative Abundance (%)	Mean Relative Abundance(%)	SD
14:0	31.739	875982	0.277938	14:0	31.737	1200639	0.285964	14:0	31.737	1200639	0.524347	0.36275	0.114314
15:0	33.085	4277791	1.35729	15:0	33.082	6390011	1.52195	15:0	33.082	1404019	0.613168	1.16414	0.39535
16:1	34.988	1251213	0.396994	16:1	34.985	855498	0.20376	16:1	34.987	529777	0.231366	0.277373	0.0853322
16:1	35.464	2823555	0.895878	16:1	35.464	4221759	1.00552	16:1	35.464	1098737	0.479844	0.793749	0.226432
16:0	35.881	5733944	1.81931	16:0	35.878	7472991	1.77989	16:0	35.877	3958662	1.72884	1.77601	0.0370343
			0				0				0	0	0
Hydroxy-16:0	36.809	485923	0.154177	Hydroxy-16:0	36.81	601464	0.143255	Hydroxy-16:0	36.811	363003	0.158532	0.151988	0.00642622
Methyl-16:0	37.1	2361666	0.749327	Methyl-16:0	37.097	3288942	0.783349	Methyl-16:0	37.094	1482770	0.647561	0.726745	0.057689
			0				0				0	0	0
17:0	37.808	4016802	1.27448	17:0	37.805	5146702	1.22582	17:0	37.803	2884151	1.25958	1.25329	0.0203549
cyc-17:0	38.006	3629311	1.15153	cyc-17:0	38.008	7245121	1.72562	cyc-17:0	38.001	3460493	1.51128	1.46281	0.236861
18:3	38.818	36453862	11.5663	18:3	38.828	48382127	11.5235	18:3	38.802	25732911	11.2382	11.4427	0.145656
18:2	38.925	7382080	2.34224	18:2	38.932	10469366	2.49356	18:2	38.921	5359151	2.34047	2.39209	0.0717528
18:2	39.09	7409059	2.3508	18:2	39.089	9900102	2.35797	18:2	39.081	5203210	2.27236	2.32705	0.0387758
18:1	39.277	119433950	37.8949	18:1	39.296	159009789	37.8724	18:1	39.249	87396898	38.1683	37.9785	0.134502
18:1	39.331	11704650	3.71374	18:1	39.347	14844431	3.53559	18:1	39.312	8874336	3.87563	3.70832	0.138873
18:0	39.673	24889836	7.89723	18:0	39.682	31533807	7.51061	18:0	39.658	17547219	7.66328	7.69037	0.158994
			0				0				0	0	0
cyc-19:1	39.986	4579994	1.45317	cyc-19:1	39.994	7165807	1.70673	cyc-19:1	39.981	3318476	1.44926	1.53639	0.12046
cyc-19:0	40.137	5199907	1.64986	cyc-19:0	40.143	7588976	1.80752	cyc-19:0	40.131	4000935	1.7473	1.73489	0.0649562
			0				0				0	0	0
			0				0				0	0	0
Epoxy-18:0	40.746	4744175	1.50527	Epoxy-18:0	40.751	5520662	1.31489	Epoxy-18:0	40.739	3207064	1.4006	1.40692	0.0778484
Cyc-19:0	41.153	22789098	7.23069	Cyc-19:0	41.16	29512953	7.02929	Cyc-19:0	41.143	16851968	7.35965	7.20654	0.135946
			0				0				0	0	0
20:4	41.993	1566711	0.497097	20:4	41.987	2751180	0.655266	20:4	41.992	1125262	0.491428	0.547931	0.075933
20:4	42.283	920549	0.292078	20:4	42.282	1572921	0.374633	20:4	42.282	608681	0.265825	0.310846	0.0463603
20:3	42.385	93925	0.0298012	20:3	42.38	161307	0.0384195	20:3	42.367	69408	0.0303121	0.0328443	0.00394781
20:3	42.59	230732	0.0732083	20:3	42.58	267631	0.0637434	20:3	42.575	197341	0.0861835	0.0743784	0.0091984
20:2	42.672	404984	0.128496	20:2	42.669	545069	0.129823	20:2	42.666	290493	0.126865	0.128395	0.00120951
			0				0				0	0	0
20:2	43	152177	0.0482838	20:2	43.012	151673	0.0361249	20:2	43.094	422028	0.18431	0.0895728	0.0671727
			0				0				0	0	0
			0				0				0	0	0
20:1	43.413	1223039	0.388055	20:1	43.41	1148404	0.273523	20:1	43.413	1067778	0.466324	0.375967	0.0791734
20:1	43.535	386194	0.122534	20:1	43.545	538773	0.128323	20:1	43.535	311685	0.13612	0.128993	0.00556653
20:0	44.086	1420206	0.450613	20:0	44.091	1285550	0.306188	20:0	44.078	1020249	0.445567	0.400789	0.0669251
22:5	45.136	31068498	9.85764	22:5	45.144	41099375	9.7889	22:5	45.118	22766397	9.94262	9.86306	0.0628721
22:4	45.358	526017	0.166898	22:4	45.365	1368766	0.326008	22:4	45.36	356779	0.155814	0.21624	0.0777494
22:4	46.193	2356185	0.747587	22:4	46.191	2149091	0.511863	22:4	46.189	2337094	1.02066	0.760038	0.207904
22:3	46.6	235651	0.0747691	22:3	46.601	391036	0.0931356	22:3	46.714	701110	0.306191	0.158032	0.105032
22:3	46.727	335632	0.0747691	22:3	46.728	917495	0.218526	22:3	47.196	574828	0.251041	0.181445	0.0765905
22:2	47.203	745913	0.106492	22:2	47.391	707757	0.168571	22:2	47.387	717633	0.313407	0.196157	0.0866958
22:2	47.402	588179	0.236669	22:2	47.94	344812	0.0821261	22:2	47.96	366420	0.160024	0.159606	0.0630924
22:0	48.14	532822	0.169058	22:0	48.178	959613	0.228557	22:0	48.373	352925	0.154131	0.183915	0.0321495
24:0	52.338	2341598	0.742959	24:0	52.341	3145133	0.749097	24:0	52.334	1817241	0.793632	0.761896	0.0225802
	Tot Area	315171810			Tot Area	419856733			Tot Area	228977771		99.9627
	S/U	0.359792			S/U	0.358917			S/U	0.351488		0.356732	0.0037255
	VLC-PUFAs/PUFAs	0.758564			VLC-PUFAs/PUFAs	0.762573			VLC-PUFAs/PUFAs	0.841252		0.787463	0.0380697
	Chain(14C-17C)/Chain≥18	0.0879732			Chain(14C-17C)/Chain≥18	0.094992			Chain(14C-17C)/Chain≥18	0.0770583		0.0866745	0.00737877
	S (16C+18C)/U(16C+18C)	0.179511			S (16C+18C)/U(16C+18C)	0.173194			S (16C+18C)/U(16C+18C)	0.174013		0.175573	0.00280498
	OE-Δ4-Elo4 1st replicate				OE-Δ4-Elo4 2nd replicate				OE-Δ4-Elo4 3rd replicate
FAME	RT (min)	Area	Relative Abundance (%)	FAME	RT (min)	Area	Relative Abundance (%)	FAME	RT (min)	Area	Relative Abundance (%)	Mean Relative Abundance(%)	SD
14:0	31.736	1998563	0.498604	14:0	31.739	1762785	0.582374	14:0	31.739	1762785	1.10236	0.727779	0.267067
15:0	33.087	7806401	1.94755	15:0	33.086	5179016	1.711	15:0	33.085	1257299	0.786253	1.4816	0.501079
16:1	34.992	974388	0.243092	16:1	34.988	750054	0.247797	16:1	34.99	647080	0.404652	0.298513	0.0750759
16:1	35.47	5835145	1.45576	16:1	35.468	3639926	1.20253	16:1	35.465	818930	0.512119	1.0568	0.398783
16:0	35.883	8679446	2.16536	16:0	35.88	6335838	2.09318	16:0	35.878	2719421	1.70059	1.98638	0.204218
			0				0				0	0	0
Hydroxy-16:0	36.812	748099	0.186637	Hydroxy-16:0	36.811	413679	0.136668	Hydroxy-16:0	36.816	120106	0.0751084	0.132804	0.0456131
Methyl-16:0	37.102	3171960	0.791345	Methyl-16:0	37.102	2349579	0.776234	Methyl-16:0	37.099	956540	0.598173	0.721917	0.0877176
			0				0				0	0	0
17:0	37.811	4638940	1.15733	17:0	37.807	3876793	1.28078	17:0	37.805	1678070	1.04938	1.1625	0.0945394
cyc-17:0	38.012	6759893	1.68647	cyc-17:0	38.01	5119647	1.69139	cyc-17:0	38.001	1708736	1.06856	1.48214	0.292451
18:3	38.832	47426028	11.8319	18:3	38.818	35798553	11.8268	18:3	38.802	19395241	12.1288	11.9292	0.141184
18:2	38.935	8951708	2.23328	18:2	38.93	6188118	2.04438	18:2	38.92	3014905	1.88537	2.05435	0.142208
18:2	39.098	9630592	2.40265	18:2	39.088	7653534	2.52851	18:2	39.081	4095117	2.56088	2.49735	0.0682528
18:1	39.298	151279856	37.7415	18:1	39.275	111947929	36.9844	18:1	39.234	61208713	38.2769	37.6676	0.530239
18:1	39.347	14111128	3.52046	18:1	39.329	11404325	3.76767	18:1	39.305	6267621	3.91946	3.73586	0.164436
18:0	39.684	31059945	7.74887	18:0	39.673	23264916	7.68607	18:0	39.658	12868087	8.04707	7.82734	0.157475
			0				0				0	0	0
cyc-19:1	39.996	6744645	1.68266	cyc-19:1	39.99	3960544	1.30845	cyc-19:1	39.979	1666689	1.04227	1.34446	0.262678
cyc-19:0	40.145	7385356	1.84251	cyc-19:0	40.139	4964585	1.64016	cyc-19:0	40.134	2758405	1.72497	1.73588	0.0829682
			0				0				0	0	0
			0				0				0	0	0
Epoxy-18:0	40.751	4799436	1.19737	Epoxy-18:0	40.746	4270250	1.41077	Epoxy-18:0	1900-02-09 17:51:21	1932718	1.20863	1.27226	0.0980522
Cyc-19:0	41.162	26866987	6.70281	Cyc-19:0	41.153	21462255	7.09052	Cyc-19:0	41.142	12381975	7.74308	7.1788	0.429251
			0				0				0	0	0
20:4	41.995	2341158	0.584075	20:4	41.995	1773992	0.586077	20:4	42.006	576047	0.360231	0.510128	0.105996
20:4	42.288	1146844	0.286116	20:4	42.287	712577	0.235415	20:4	42.282	437702	0.273717	0.265083	0.0215802
20:3	42.379	189711	0.0473293	20:3	42.379	174282	0.0575778	20:3	42.367	53692	0.0335763	0.0461612	0.00983332
20:3	42.59	270919	0.0675892	20:3	42.586	173372	0.0572772	20:3	42.575	59665	0.0373116	0.0540593	0.0125685
20:2	42.682	396997	0.0990433	20:2	42.676	304390	0.100562	20:2	42.667	164531	0.10289	0.100832	0.00158178
			0				0				0	0	0
20:2	43.024	102066	0.0254636	20:2	43.013	86914	0.0287139	20:2	43.019	32895	0.0205709	0.0249161	0.00334683
			0				0				0	0	0
			0				0				0	0	0
20:1	43.422	914157	0.228065	20:1	43.419	865955	0.286087	20:1	43.41	552110	0.345262	0.286471	0.0478464
20:1	43.549	511604	0.127636	20:1	43.532	443252	0.146438	20:1	43.542	190890	0.119373	0.131149	0.0113249
20:0	44.092	910316	0.227107	20:0	44.09	1084686	0.358349	20:0	44.087	641701	0.401288	0.328915	0.0740927
22:5	45.147	37044827	9.24199	22:5	45.136	29014830	9.58568	22:5	45.122	16540732	10.3438	9.72381	0.460279
22:4	46.206	2167088	0.540648	22:4	45.372	379029	0.12522	22:4	45.358	233123	0.145784	0.270551	0.191172
22:4	46.606	267578	0.0667557	22:4	46.204	3330943	1.10045	22:4	46.194	815519	0.509985	0.559063	0.423428
22:3	46.733	554424	0.138318	22:3	46.613	107854	0.0356319	22:3	46.587	73501	0.0459639	0.0733047	0.0461647
22:3	47.211	709106	0.176909	22:3	46.729	275898	0.0911489	22:3	46.706	138372	0.086531	0.118196	0.0415588
22:2	47.404	542514	0.135347	22:2	47.208	422611	0.139619	22:2	47.2	527181	0.329673	0.201546	0.0906161
22:2	47.506	198182	0.0494427	22:2	47.402	462022	0.152639	22:2	47.381	430571	0.269258	0.157113	0.0897949
22:0	48.139	305748	0.0762784	22:0	48.139	648663	0.2143	22:0	48.368	611768	0.38257	0.224383	0.125246
24:0	52.357	3389987	0.845738	24:0	52.359	2085828	0.689098	24:0	52.324	571809	0.357581	0.630806	0.203507
	Tot Area	400831742			Tot Area	302689424			Tot Area	159910247		100
	S/U	0.371253			S/U	0.376669			S/U	0.355851		0.367924	0.00881848
	VLC-PUFAs/PUFAs	0.727481			VLC-PUFAs/PUFAs	0.7901			VLC-PUFAs/PUFAs	0.832689		0.783423	0.0432098
	Chain(14C-17C)/Chain≥18	0.0886751			Chain(14C-17C)/Chain≥18	0.0845299			Chain(14C-17C)/Chain≥18	0.0603849		0.0778633	0.0124744
	S (16C+18C)/U(16C+18C)	0.183282			S (16C+18C)/U(16C+18C)	0.182453			S (16C+18C)/U(16C+18C)	0.17459		0.180108	0.00391704

## Sheet: Used sunflower oil supplem
		OE-Δ4-Elo4
FAME	RT (min)	Area 1st replicate	Area 2nd replicate	Area 3rd replicate	pmole 1st replicate	pmole 2nd replicate	pmole 3rd replicate	Mean pmole	SD
14:0	31.659	11087931	14366235	12487209	375.911	487.054	423.35	428.772	45.5357
15:0	33.008	18728551	16940709	20300685	634.948	574.336	688.248	632.511	46.5364
16:1	34.905	16364917	16325942	17908757	554.815	553.493	607.155	571.821	24.9907
16:1	35.378	10203525	12399108	12425466	345.927	420.363	421.257	395.849	35.3021
16:0	35.818	51977325	51885633	52277682	1762.17	1759.06	1772.35	1764.53	5.67665
Hydroxy-16:0	36.721	4480652	5065937	5429404	151.906	171.749	184.071	169.242	13.2505
Methyl-16:0	37.008	10988123	10826283	12068767	372.527	367.04	409.164	382.91	18.6986
17:0	37.266	5184867	6602436	6996754	175.781	223.84	237.209	212.277	26.3772
cyc-17:0	37.719	21930945	20613311	21972680	743.518	698.847	744.933	729.099	21.3996
18:3	38.757	95311358	90474497	97056285	3231.31	3067.33	3290.47	3196.37	94.3878
18:2	38.839	5661075	5848473	7286889	191.926	198.279	247.045	212.417	24.6231
18:2	39.032	66925814	66581866	64992124	2268.97	2257.3	2203.41	2243.23	28.5551
18:1	39.35	348018813	343922617	347425193	11798.8	11659.9	11778.6	11745.8	61.2747
18:1	39.378	971781	53976768	2644769	32.946	1829.96	89.6648	650.856	834.072
18:0	39.629	45344784	45504610	46758110	1537.31	1542.73	1585.23	1555.09	21.425
cyc-19:1	39.858	1179608	1389999	1494107	39.9919	47.1247	50.6542	45.9236	4.43497
cyc-19:0	40.048	950451	956501	876449	32.2228	32.428	29.714	31.4549	1.23388
Epoxy-18:0	40.666	2614803	2550354	3269638	88.6489	86.4639	110.85	95.3208	11.0167
Cyc-19:0	40.848	68737237	69207717	68705093	2330.38	2346.33	2329.29	2335.33	7.78873
20:4	41.905	8561712	9828150	10216746	290.265	333.201	346.375	323.28	23.9569
20:4	42.192	20575363	23478465	21273943	697.56	795.983	721.244	738.262	41.9443
20:3	ND	ND	ND	ND	ND	ND	ND	ND	ND
20:2	42.469	1151078	1175186	1649315	39.0246	39.842	55.9162	44.9276	7.77728
20:2	42.558	1243940	1233206	1183013	42.1729	41.809	40.1073	41.3631	0.900296
20:1	42.983	644803	676224	652871	21.8606	22.9258	22.1341	22.3068	0.451716
20:1	43.139	736451	610180	1015537	24.9677	20.6867	34.4294	26.6946	5.74179
20:0	43.429	343399	204484	400930	11.6422	6.93256	13.5926	10.7224	2.79565
22:5	45.038	85655619	101190069	107529931	2903.96	3430.62	3645.55	3326.71	311.544
22:4	45.225	6281084	5652493	7826481	212.946	191.635	265.339	223.306	30.9686
22:4	45.558	872887	605194	707718	29.5932	20.5177	23.9935	24.7015	3.73873
22:3	46.024	2008248	2321825	2111862	68.085	78.7161	71.5978	72.7996	4.42255
22:3	46.409	478754	620632	472756	16.231	21.0411	16.0277	17.7666	2.31689
22:2	46.534	1113747	1000205	956101	37.759	33.9096	32.4144	34.6944	2.25138
22:2	47.014	544136	435697	3444-10-02	18.4477	14.7713	19.1283	17.4491	1.91376
22:0	47.738	380767	251324	313924	12.909	8.52056	10.6429	10.6908	1.7919
24:0	52.022	10641824	11349681	12516386	360.786	384.785	424.339	389.97	26.2031
Internal standard Mean Area	1.41582e+06			TOT FAs	31458.2	33769.5	32945.5	32724.4	956.467
				TOT UNSATURATED FAs	22867.5	25079.4	23982.6	23976.5	903.007	omega-6 + omega3 % relative to WT
				TOT VLC-PUFAs	7365.63	7839.28	8292.97	7832.63	378.615	28.3093
		OE-Δ6-Elo4
FAME	Retention Time (min)	Area 1st replicate	Area 2nd replicate	Area 3rd replicate	pmole 1st replicate	pmole 2nd replicate	pmole 3rd replicate	Mean pmole	SD
14:0	31.654	11821610	11658143	12053623	400.784	395.242	408.65	401.559	5.50106
15:0	33.001	14912396	15994194	15987206	505.57	542.246	542.009	529.942	17.2336
16:1	34.895	12102064	14385735	11894639	410.293	487.715	403.26	433.756	38.2627
16:1	35.368	8829338	8791824	8789277	299.338	298.067	297.98	298.462	0.620899
16:0	35.804	47202666	48194973	47277223	1600.3	1633.94	1602.83	1612.35	15.298
Hydroxy-16:0	36.715	2871074	3017373	2664204	97.3371	102.297	90.3237	96.6526	4.91202
Methyl-16:0	37.001	9586608	9159366	8612530	325.012	310.527	291.988	309.176	13.5158
17:0	37.26	4474683	4827117	4507610	151.704	163.652	152.82	156.059	5.38875
cyc-17:0	37.708	14544909	15575022	14232173	493.112	528.035	482.509	501.219	19.45
18:3	38.729	94702777	98794115	94250808	3210.68	3349.39	3195.36	3251.81	69.2819
18:2	38.824	1144510	5365489	1695240	38.802	181.905	57.4732	92.7266	63.5174
18:2	39.016	64505942	65856691	66770992	2186.93	2232.72	2263.72	2227.79	31.5433
18:1	39.26	264862998	259464619	273210668	8979.57	8796.55	9262.58	9012.9	191.709
18:1	39.293	994303	930709	930177	33.7095	31.5535	31.5355	32.2662	1.02063
18:0	39.584	34128761	32862594	36643355	1157.06	1114.13	1242.31	1171.17	53.2709
cyc-19:1	39.727	282404	747003	625759	9.57426	25.3254	21.2149	18.7049	6.67083
cyc-19:0	39.885	612601	689441	600568	20.7688	23.3739	20.3609	21.5012	1.33463
Epoxy-18:0	40.653	1572593	1817825	1898297	53.3151	61.6292	64.3574	59.7672	4.6963
Cyc-19:0	41.053	57810045	60382606	58098765	1959.92	2047.13	1969.7	1992.25	39.0124
20:4	41.904	3682524	4002970	4485005	124.847	135.711	152.054	137.538	11.1817
20:4	42.173	15909809	15071536	15696981	539.385	510.966	532.17	527.507	12.0617
20:3	ND	ND	ND	ND	ND	ND	ND	ND	ND
20:2	42.459	855990	897645	878955	29.0204	30.4326	29.7989	29.7506	0.577546
20:2	42.55	551316	978901	971624	18.6911	33.1874	32.9407	ND	ND
20:1	42.973	523894	592320	617655	17.7614	20.0812	20.9402	19.5943	1.34263
20:1	43.132	248906	373639	279714	8.43858	12.6674	9.48306	10.1963	1.79856
20:0	43.298	358770	110111	64432	12.1633	3.73306	2.18442	6.02692	4.38488
22:5	44.999	56827337	66724474	62357001	1926.6	2262.14	2114.07	2100.94	137.298
22:4	45.21	7186231	7821296	7238974	243.633	265.163	245.421	251.405	9.75542
22:4	45.546	385025	333685	386542	13.0534	11.3128	13.1048	12.4903	0.832897
22:3	46.007	2083222	2810084	2283662	70.6268	95.2694	77.4223	81.1062	10.3921
22:3	ND	ND	ND	ND	ND	ND	ND	ND	ND
22:2	46.4	420561	476055	304330	14.2582	16.1395	10.3176	13.5718	2.42585
22:2	46.522	774562	815685	4061-08-24	26.2597	27.6539	26.7671	26.8936	0.576157
22:0	47.906	671601	623454	654308	22.7691	21.1368	22.1828	22.0296	0.675142
24:0	52.005	8996137	9266730	7642429	304.993	314.167	259.099	292.753	24.09
				TOT FAs	25306.3	26085.2	25948.9	25780.1	339.657
				TOT UNSATURATED FAs	18201.5	18823.9	18797.6	18607.7	287.432	omega-6 + omega3 % relative to WT
				TOT VLC-PUFAs	6058.2	6534.68	6252.18	6281.68	195.638	22.7038
		WT CONTROL
FAME	Retention Time (min)	Area 1st replicate	Area 2nd replicate	Area 3rd replicate	pmole 1st replicate	pmole 2nd replicate	pmole 3rd replicate	Mean pmole	SD
14:0	31.655	9059492	9576681	8907430	307.141	324.675	301.986	311.267	9.71157
15:0	33.004	9565381	8136481	7696971	324.292	275.849	260.948	287.03	27.0417
16:1	34.91	17419183	19788830	15905005	590.557	670.895	539.222	600.225	54.1878
16:1	35.375	5124688	5476854	4435548	173.741	185.68	150.377	169.933	14.6618
16:0	35.8	22655044	23222832	19543029	768.067	787.317	662.561	739.315	54.839
Hydroxy-16:0	36.722	4101999	4352845	4849651	139.069	147.573	164.416	150.353	10.533
Methyl-16:0	37.006	7720280	8123364	6962546	261.738	275.404	236.049	257.73	16.3146
17:0	37.264	3947585	4237817	3505744	133.834	143.673	118.854	132.12	10.2046
cyc-17:0	37.72	16988403	14887387	15736218	575.953	504.722	533.5	538.058	29.2576
18:3	38.763	92217337	93766821	89725768	3126.42	3178.95	3041.95	3115.77	56.4354
18:2	38.847	9956171	9452357	11172055	337.541	320.46	378.763	345.588	24.4725
18:2	39.021	35741210	36190854	35708711	1211.72	1226.97	1210.62	1216.44	7.45943
18:1	39.347	335510046	349959275	362087689	11374.7	11864.6	12275.7	11838.3	368.321
18:1	39.356	4801684	5191877	4836689	162.79	176.019	163.977	167.595	5.97597
18:0	39.628	43221544	49339945	36039613	1465.33	1672.76	1221.84	1453.31	184.282
cyc-19:1	39.893	685003	673549	666310	23.2234	22.8351	22.5897	22.8828	0.260908
cyc-19:0	40.039	988495	1076543	1806297	33.5126	36.4977	61.2383	43.7496	12.4263
Epoxy-18:0	40.66	2100053	2084320	2138054	71.1974	70.6641	72.4858	71.4491	0.764708
Cyc-19:0	41.086	68652325	66704031	69387520	2327.5	2261.45	2352.42	2313.79	38.3856
20:4	41.965	5614178	5013228	5167056	190.336	169.962	175.177	178.492	8.64147
20:4	42.183	14342545	13160160	12062589	486.251	446.165	408.954	447.123	31.5635
20:3	ND	ND	ND	ND	ND	ND	ND	ND	ND
20:2	ND	ND	ND	ND	ND	ND	ND	ND	ND
20:2	42.563	2490577	4129376	3505619	84.4373	139.997	118.85	114.428	22.8966
20:1	42.981	1105487	1075444	1101333	37.479	36.4604	37.3382	37.0925	0.450632
20:1	43.424	238773	218031	263575	8.09505	7.39184	8.9359	8.14093	0.631196
20:0	43.967	2129708	1869602	1707904	72.2028	63.3845	57.9025	64.4966	5.89079
22:5	45.024	79121775	73905758	71912711	2682.44	2505.6	2438.03	2542.03	103.049
22:4	45.218	2039871	2444913	2184963	69.1571	82.8891	74.0761	75.3741	5.68071
22:4	45.554	586264	518527	491509	19.8759	17.5795	16.6635	18.0396	1.35124
22:3	46.021	1471713	1804772	1542820	49.895	61.1866	52.3058	54.4625	4.85549
22:3	46.2	204258	268248	280691	6.9249	9.09433	9.51618	8.5118	1.13525
22:2	ND	ND	ND	ND	ND	ND	ND	ND	ND
22:2	46.538	1087246	1017288	5048-03-07	36.8606	34.4888	38.983	36.7775	1.83571
22:0	47.745	604818	638546	593240	20.505	21.6484	20.1124	20.7553	0.651569
24:0	52.022	9367473	8516784	7544032	317.583	288.742	255.763	287.362	25.2566
				TOT FAs	27490.4	28031.5	27482.2	27668	257.069
				TOT UNSATURATED FAs	20672.4	21157.2	21162.1	20997.2	229.673	omega-6 + omega3 % relative to WT
				TOT VLC-PUFAs	6574.48	6401.15	6154.85	6376.82	172.173	23.0476

## Sheet: Coconut oil supplementation
		OE-Δ4-Elo4
FAME	RT (min)	Area 1st replicate	Area 2nd replicate	Area 3rd replicate	pmole 1st replicate	pmole 2nd replicate	pmole 3rd replicate	Mean pmole	SD
14:0	31.672	42748916	42738460	42792385	1449.3	1448.95	1450.78	1449.68	0.791611
15:0	33.021	40331669	39276004	39830864	1367.35	1331.56	1350.37	1349.76	14.6175
16:1	34.909	23756013	25288499	24841643	805.393	857.348	842.199	834.98	21.8163
16:1	35.375	12585085	14923996	13511940	426.668	505.964	458.091	463.574	32.6036
16:0	35.811	56626108	57127513	56383998	1919.78	1936.78	1911.57	1922.71	10.4973
Hydroxy-16:0	36.719	8438429	9121604	7743130	286.085	309.247	262.513	285.948	19.0793
Methyl-16:0	37.007	22369653	21486003	21255697	758.391	728.433	720.625	735.817	16.2779
17:0	37.265	10182818	10434234	10816531	345.225	353.749	366.71	355.228	8.83318
cyc-17:0	37.718	25533209	24486664	24862699	865.645	830.164	842.912	846.24	14.6748
18:3	38.799	112343415	118616748	110426648	3808.74	4021.43	3743.76	3857.98	118.582
18:2	38.857	6604112	6911249	7851972	223.897	234.31	266.203	241.47	17.9981
18:2	39.015	38400697	39723981	37324867	1301.89	1346.75	1265.41	1304.68	33.2643
18:1	39.327	318438329	315878908	309900360	10795.9	10709.1	10506.5	10670.5	121.289
18:1	39.356	3555457	3148067	3525128	120.54	106.728	119.511	115.593	6.28254
18:0	39.641	100213912	101992585	102715845	3397.52	3457.82	3482.34	3445.9	35.6408
cyc-19:1	39.918	20304784	18395155	20044746	688.387	623.645	679.571	663.868	28.6683
cyc-19:0	40.068	27523599	27579207	28030003	933.124	935.009	950.293	939.475	7.68755
Epoxy-18:0	40.388	11031204	12374370	11577894	373.988	419.524	392.522	395.345	18.6972
Cyc-19:0	40.655	111733649	107222525	107426239	3788.07	3635.13	3642.04	3688.41	70.5248
20:4	41.876	14697693	15207247	13153575	498.291	515.567	445.942	486.6	29.6021
20:4	42.179	12970115	12597253	11083670	439.722	427.081	375.766	414.19	27.6552
20:3	42.267	2696639	583737	294030	91.4233	19.7903	9.96841	40.394	36.3053
20:3	42.464	1462301	1555746	1519348	49.5759	52.744	51.51	51.2766	1.30383
20:2	42.555	1256016	1301667	1206068	42.5823	44.13	40.889	42.5338	1.3236
20:2	42.66	1271348	1374118	1132587	43.1021	46.5863	38.3977	42.6954	3.35531
20:1	42.977	1201393	1029308	1127830	40.7305	34.8963	38.2365	37.9544	2.39012
20:1	43.133	573542	526295	573642	19.4446	17.8428	19.448	18.9118	0.755896
20:0	43.288	1253652	1243423	1243713	42.5022	42.1554	42.1652	42.2743	0.161211
22:5	45.088	225365257	228300476	227661197	7640.49	7740	7718.33	7699.61	42.728
22:4	45.236	3119795	3293394	3256231	105.769	111.655	110.395	109.273	2.5303
22:4	46.014	121516	123004	155292	4.11972	4.17017	5.26482	4.51823	0.528315
22:3	46.402	428449	414222	450842	14.5256	14.0432	15.2848	14.6179	0.51103
22:3	46.527	1287276	1552924	1328160	43.6421	52.6483	45.0282	47.1062	3.9595
22:2	552424	552424	464697	443764	18.7287	15.7545	15.0448	16.5093	1.59584
22:2	190160	190160	157824	2250-07-03	6.44694	5.35066	4.34022	5.37927	0.8603
22:0	47.723	328020	336020	358020	11.1208	11.392	12.1378	11.5502	0.430028
24:0	52.023	14591494	18185725	15174315	494.691	616.545	514.45	541.895	53.3981
Internal standard Mean Area	1.41582e+06	1276088148	1284972852	TOT FAs	43262.8	43564	42756.5	43194.4	333.212
			1261152893	TOT UNSATURATED FAs	27230	27507.6	26815	27184.2	284.573	omega-6 + omega3 % relative to WT
				TOT VLC-PUFAs	12497.1	12819.9	12399.5	12572.2	179.658	51.8688
		OE-Δ6-Elo4
FAME	RT (min)	Area 1st replicate	Area 2nd replicate	Area 3rd replicate	pmole 1st replicate	pmole 2nd replicate	pmole 3rd replicate	Mean pmole	SD
14:0	31.653	31664513	32574940	30218553	1073.51	1104.38	1024.49	1067.46	32.8936
15:0	32.999	29641057	29723246	28552161	1004.91	1007.7	967.995	993.535	18.0952
16:1	34.891	15555854	16071647	15044104	527.385	544.872	510.036	527.431	14.222
16:1	35.368	8679983	8298456	8760346	294.275	281.34	296.999	290.871	6.83086
16:0	35.786	42848757	43490455	43686967	1452.69	1474.44	1481.11	1469.41	12.1346
Hydroxy-16:0	36.711	4338888	4507698	5070779	147.1	152.823	171.913	157.279	10.6085
Methyl-16:0	36.997	14338320	14702860	14446500	486.108	498.467	489.775	491.45	5.18258
17:0	37.254	6426852	6476421	6565382	217.888	219.568	222.584	220.013	1.94302
cyc-17:0	37.702	15349128	16307086	14996167	520.377	552.854	508.41	527.214	18.7771
18:3	38.713	147019364	126725227	136006565	4984.35	4296.33	4610.99	4630.56	281.226
18:2	38.823	15203234	16185125	14620213	515.431	548.719	495.665	519.938	21.8928
18:2	38.877	24209202	28530550	31216318	820.757	967.262	1058.32	948.779	97.8602
18:1	39.166	342250507	356631503	387589270	11603.2	12090.8	13140.3	12278.1	641.35
18:1	39.216	5074108	5373695	6293835	172.026	182.183	213.378	189.196	17.5951
18:0	39.555	22845332	24193808	24151319	774.518	820.235	818.795	804.516	21.2198
cyc-19:1	40.024	5861224	19093174	20306152	198.711	647.31	688.433	511.485	221.801
cyc-19:0	40.521	803497	1163026	674935	27.2407	39.4297	22.8821	29.8508	7.00311
Epoxy-18:0	40.631	7491877	7429212	7380649	253.995	251.87	250.224	252.03	1.54359
Cyc-19:0	41.034	65923387	68136582	66942233	2234.98	2310.01	2269.52	2271.51	30.6643
20:4	41.872	7994050	8661092	7550456	271.02	293.634	255.981	273.545	15.4754
20:4	42.168	7513519	7421525	7964896	254.729	251.61	270.031	258.79	8.0503
20:3	42.282	400247	400152	225040	13.5695	13.5662	7.62946	11.5884	2.79938
20:3	42.456	1487752	1581664	2073731	50.4388	53.6227	70.3051	58.1222	8.71211
20:2	42.548	775340	814127	834411	26.2861	27.6011	28.2888	27.392	0.830847
20:2	42.668	1905849	1615042	1531619	64.6134	54.7543	51.926	57.0979	5.43826
20:1	42.973	984849	785312	1296166	33.389	26.6242	43.9435	34.6522	7.12678
20:1	43.415	456297	269589	1471003	15.4697	9.13979	49.871	24.8268	17.8964
20:0	43.989	844025	1110756	1002018	28.6147	37.6576	33.9711	33.4145	3.71267
22:5	44.987	131547864	130094302	129517437	4459.83	4410.55	4390.99	4420.45	28.9626
22:4	45.199	8425900	7610871	7630686	285.661	258.029	258.701	267.464	12.8703
22:4	46.009	1505235	1971195	1295940	51.0315	66.8288	43.9359	53.9321	9.56841
22:3	46.162	125491	110391	104571	4.25448	3.74255	3.54524	3.84742	0.298893
22:3	46.396	294947	294947	225665	9.9995	9.9995	7.65065	9.21655	1.10726
22:2	46.515	1023595	1023595	1214087	34.7026	34.7026	41.1608	36.8554	3.04442
22:2	46.522	222680	226744	2434-05-06	7.54945	7.68723	6.61669	7.28446	0.475523
22:0	47.306	195167	195167	176179	6.61669	6.61669	5.97294	6.40211	0.303464
24:0	51.994	12800131	12943079	12554003	433.959	438.805	425.614	432.793	5.44784
				TOT FAs	33361.2	33995.7	35238	34198.3	779.462
				TOT UNSATURATED FAs	24698.7	25080.9	26544.7	25441.4	795.591	omega-6 + omega3 % relative to WT
				TOT VLC-PUFAs	10306.6	9576.98	9830.63	9904.74	302.451	40.8639
		WT CONTROL
FAME	RT (min)	Area 1st replicate	Area 2nd replicate	Area 3rd replicate	pmole 1st replicate	pmole 2nd replicate	pmole 3rd replicate	Mean pmole	SD
14:0	31.649	4733214	6922995	7742724	160.469	234.708	262.499	219.225	43.0685
15:0	32.995	13722922	13633757	13788842	465.244	462.221	467.479	464.981	2.15451
16:1	34.886	8017789	6571990	5497588	271.825	222.808	186.383	227.005	35.0074
16:1	35.362	1732511	1735388	1977778	58.7368	58.8343	67.052	61.541	3.89704
16:0	35.778	8227013	12057246	9401302	278.918	408.773	318.729	335.473	54.3192
Hydroxy-16:0	36.707	4126785	3691037	4859509	139.909	125.136	164.75	143.265	16.3457
Methyl-16:0	36.992	6697913	10327771	8792586	227.077	350.139	298.092	291.77	50.4384
17:0	37.253	2341069	3566075	3263616	79.3685	120.9	110.645	103.638	17.6642
cyc-17:0	37.704	16443757	18458535	17658181	557.488	625.794	598.66	593.981	28.0816
18:3	38.76	132346834	143033795	124267605	4486.91	4849.23	4213.01	4516.38	260.572
18:2	38.834	27705681	29753748	25116998	939.297	1008.73	851.534	933.188	64.3212
18:2	38.988	13536608	15915387	15976547	458.927	539.574	541.648	513.383	38.5154
18:1	39.197	175001918	184968007	155013660	5933.04	6270.91	5255.38	5819.78	422.254
18:1	39.246	19510788	49133959	6270671	661.468	1665.77	212.593	846.611	607.532
18:0	39.57	34497056	39544520	49853114	1169.54	1340.67	1690.15	1400.12	216.657
cyc-19:1	40.023	6635354	7925810	5427831	224.956	268.706	184.018	225.894	34.5802
cyc-19:0	40.173	948397	1052600	853687	32.1532	35.686	28.9423	32.2605	2.75414
Epoxy-18:0	40.636	5122296	4480636	6389064	173.66	151.906	216.606	180.724	26.8822
Cyc-19:0	40.836	67686447	94967583	294430	2294.75	3219.66	9.98197	1841.46	1348.98
20:4	41.873	7030666	6518252	6744754	238.359	220.986	228.665	229.337	7.10805
20:4	42.168	4543886	6524503	5792461	154.05	221.198	196.38	190.543	27.7222
20:3	42.264	640571	735363	634697	21.7171	24.9308	21.5179	22.7219	1.56401
20:3	42.453	986903	1144852	2049436	33.4587	38.8136	69.4814	47.2512	15.8704
20:2	42.549	1996264	1957110	1548063	67.6787	66.3513	52.4835	62.1712	6.87162
20:2	42.653	192573	162420	289067	6.52874	5.50648	9.80015	7.27846	1.83129
20:1	42.869	541783	532683	564805	18.3679	18.0594	19.1484	18.5252	0.458299
20:1	42.969	158282	232229	486172	5.36619	7.87319	16.4825	9.9073	4.76071
20:0	43.413	1648917	1410699	1314376	55.9027	47.8265	44.5609	49.43	4.7671
22:5	45.046	125317744	132848603	122208048	4248.61	4503.93	4143.18	4298.57	151.451
22:4	45.209	761325	1843953	873073	25.811	62.515	29.5995	39.3085	16.4822
22:4	46.004	580956	1614249	1935826	19.696	54.7274	65.6297	46.6844	19.5958
22:3	46.168	145772	185420	174320	4.94206	6.28624	5.90992	5.71274	0.566192
22:3	46.419	117491	112625	124125	3.98326	3.81829	4.20817	4.00324	0.159794
22:2	46.512	938751	933718	934629	31.8262	31.6556	31.6864	31.7227	0.0742357
22:2	46.526	765768	799276	4058-02-12	25.9616	27.0976	26.7234	26.5942	0.472686
22:0	47.721	1133400	1133425	1123670	38.4253	38.4262	38.0954	38.3156	0.155704
24:0	52.003	10338200	10620194	10863409	350.493	360.053	368.299	359.615	7.27587
				TOT FAs	23964.9	27700.2	21050	24238.4	2721.81
				TOT UNSATURATED FAs	17941.5	20178.3	16432.5	18184.1	1538.81	omega-6 + omega3 % relative to WT
				TOT VLC-PUFAs	9173.44	9912.58	8876.46	9320.83	435.644	38.4548

## Sheet: Internal standard
	Area in Cooconut	Area in used sunflower oil	Mean
internal standard WT 1st replicate	3952186	2820822	1.41582e+06
internal standard WT 2nd replicate	1733654	846383			50
internal standard WT 3rdreplicate	243961	1007003
internal standard OE-Δ6-Elo4 1st replicate	1325940	3479520
internal standard OE-Δ6-Elo4 2nd replicate	820258	1223857
internal standard OE-Δ6-Elo4 3rdreplicate	822856	360007
internal standard OE-Δ4-Elo4 1st replicate	1616032	1236784
internal standardOE-Δ4-Elo4 2nd replicate	1591951	865439
internal standard OE-Δ4-Elo4 3rd replicate	662405	875644
